# Supplementary material for: Towards Real-Time and Affordable Strain-Level Metagenomics-Based Foodborne Outbreak Investigations Using Oxford Nanopore Sequencing Technologies
Source: Front Microbiol. 2021 Nov 5;12:738284. doi: 10.3389/fmicb.2021.738284 (PMC8602914; doi:10.3389/fmicb.2021.738284)
Supplement: Supplementary Material 3 — Reference coverage and total and relative SNP distances (per million genomic positions) of the STEC phylogenetic tree. [file Table_3.XLSX]

## Sheet: Reference_coverage
Supplementary materials 3: Reference coverage, total and relative SNP distances (per million genomic positions) of the STEC phylogenetic tree
Number of reference positions covered:
	Positions covered	% reference covered
>beef_Flongle_HZ_STEC	3099966	56.3776
>beef_Flongle_STEC	800	0.0145492
>beef_MinION_6h_STEC	23728	0.43153
>beef_MinION_8h_STEC	2040696	37.1132
>beef_MinION_12h_STEC	4973977	90.4593
>beef_MinION_24h_STEC	4930981	89.6774
>beef_MinION_48h_STEC	4908180	89.2627
>O157-TIAC1151	4370662	79.4871
>O157-TIAC1152	3804062	69.1827
>O157-TIAC1153	4333408	78.8096
>O157-TIAC1165	2943551	53.5329
>O157-TIAC1169	4305822	78.3079
>O157-TIAC1638	3530779	64.2126
>beef_Illumina_HZ_STEC	4199857	76.3808
>beef_Illumina_STEC	3809302	69.2779
>reference	5498578	100
Number of reference positions covered in both isolates/strains for each pair of isolates/strains:
	beef_MinION_12h_STEC	beef_MinION_24h_STEC	beef_MinION_48h_STEC	O157-TIAC1151	O157-TIAC1152	O157-TIAC1153	O157-TIAC1165	O157-TIAC1169	O157-TIAC1638	beef_Illumina_HZ_STEC	beef_Illumina_STEC	reference	beef_Flongle_HZ_STEC
beef_MinION_12h_STEC	4973977	4885524	4860990	4112202	3604134	4092888	2771242	4057643	3316225	3970297	3596789	4973977	2934586
beef_MinION_24h_STEC	4885524	4930981	4899867	4067267	3564445	4046746	2744039	4012924	3280282	3930477	3556899	4930981	2901251
beef_MinION_48h_STEC	4860990	4899867	4908180	4048280	3548137	4027611	2732301	3992851	3266341	3912896	3539803	4908180	2885832
O157-TIAC1151	4112202	4067267	4048280	4370635	3330542	3766089	2604901	3759270	3086502	3621633	3276899	4370635	2596858
O157-TIAC1152	3604134	3564445	3548137	3330542	3804129	3287661	2315578	3294644	2735050	3181058	2874547	3804129	2267216
O157-TIAC1153	4092888	4046746	4027611	3766089	3287661	4333522	2573611	3714477	3054031	3578053	3244557	4333522	2592168
O157-TIAC1165	2771242	2744039	2732301	2604901	2315578	2573611	2943647	2582303	2174054	2450216	2226110	2943647	1729183
O157-TIAC1169	4057643	4012924	3992851	3759270	3294644	3714477	2582303	4305785	3059911	3564937	3233051	4305785	2549553
O157-TIAC1638	3316225	3280282	3266341	3086502	2735050	3054031	2174054	3059911	3530864	2915317	2647536	3530864	2069280
beef_Illumina_HZ_STEC	3970297	3930477	3912896	3621633	3181058	3578053	2450216	3564937	2915317	4199574	3139703	4199574	2511650
beef_Illumina_STEC	3596789	3556899	3539803	3276899	2874547	3244557	2226110	3233051	2647536	3139703	3809302	3809302	2270534
reference	4973977	4930981	4908180	4370635	3804129	4333522	2943647	4305785	3530864	4199574	3809302	5498578	3099966
beef_Flongle_HZ_STEC	2934586	2901251	2885832	2596858	2267216	2592168	1729183	2549553	2069280	2511650	2270534	3099966	3099966

## Sheet: total SNP distances
Pairwise SNP distances:
	beef_MinION_12h_STEC	beef_MinION_24h_STEC	beef_MinION_48h_STEC	O157-TIAC1151	O157-TIAC1152	O157-TIAC1153	O157-TIAC1165	O157-TIAC1169	O157-TIAC1638	beef_Illumina_HZ_STEC	beef_Illumina_STEC	reference	beef_Flongle_HZ_STEC
beef_MinION_12h_STEC	0	0	0	0	0	570	1	0	129	0	0	312	0
beef_MinION_24h_STEC	0	0	0	0	0	578	1	0	130	0	0	325	0
beef_MinION_48h_STEC	0	0	0	0	0	571	1	0	128	0	0	312	0
O157-TIAC1151	0	0	0	0	0	574	1	0	143	0	0	166	6
O157-TIAC1152	0	0	0	0	0	499	0	0	124	0	0	139	6
O157-TIAC1153	570	578	571	574	499	0	411	573	450	554	474	627	326
O157-TIAC1165	1	1	1	1	0	411	0	1	100	1	0	108	4
O157-TIAC1169	0	0	0	0	0	573	1	0	137	0	0	172	6
O157-TIAC1638	129	130	128	143	124	450	100	137	0	134	118	245	62
beef_Illumina_HZ_STEC	0	0	0	0	0	554	1	0	134	0	0	155	3
beef_Illumina_STEC	0	0	0	0	0	474	0	0	118	0	0	137	6
reference	312	325	312	166	139	627	108	172	245	155	137	0	39
beef_Flongle_HZ_STEC	0	0	0	6	6	326	4	6	62	3	6	39	0

## Sheet: relative SNP distances
Pairwise SNP distances per number of reference positions covered in both strains/isolates:
	beef_MinION_12h_STEC	beef_MinION_24h_STEC	beef_MinION_48h_STEC	O157-TIAC1151	O157-TIAC1152	O157-TIAC1153	O157-TIAC1165	O157-TIAC1169	O157-TIAC1638	beef_Illumina_HZ_STEC	beef_Illumina_STEC	reference	beef_Flongle_HZ_STEC
beef_MinION_12h_STEC	0	0	0	0	0	139.266	0.360849	0	38.8997	0	0	62.7265	0
beef_MinION_24h_STEC	0	0	0	0	0	142.831	0.364426	0	39.6307	0	0	65.9098	0
beef_MinION_48h_STEC	0	0	0	0	0	141.771	0.365992	0	39.1876	0	0	63.5674	0
O157-TIAC1151	0	0	0	0	0	152.413	0.383892	0	46.3308	0	0	37.9808	2.31048
O157-TIAC1152	0	0	0	0	0	151.78	0	0	45.3374	0	0	36.5392	2.64642
O157-TIAC1153	139.266	142.831	141.771	152.413	151.78	0	159.698	154.261	147.346	154.833	146.091	144.686	125.763
O157-TIAC1165	0.360849	0.364426	0.365992	0.383892	0	159.698	0	0.387251	45.997	0.408127	0	36.6892	2.31323
O157-TIAC1169	0	0	0	0	0	154.261	0.387251	0	44.7725	0	0	39.9463	2.35335
O157-TIAC1638	38.8997	39.6307	39.1876	46.3308	45.3374	147.346	45.997	44.7725	0	45.9641	44.5697	69.3881	29.9621
beef_Illumina_HZ_STEC	0	0	0	0	0	154.833	0.408127	0	45.9641	0	0	36.9085	1.19443
beef_Illumina_STEC	0	0	0	0	0	146.091	0	0	44.5697	0	0	35.9646	2.64255
reference	62.7265	65.9098	63.5674	37.9808	36.5392	144.686	36.6892	39.9463	69.3881	36.9085	35.9646	0	12.5808
beef_Flongle_HZ_STEC	0	0	0	2.31048	2.64642	125.763	2.31323	2.35335	29.9621	1.19443	2.64255	12.5808	0
