# Supplementary material for: Towards Real-Time and Affordable Strain-Level Metagenomics-Based Foodborne Outbreak Investigations Using Oxford Nanopore Sequencing Technologies
Source: Front Microbiol. 2021 Nov 5;12:738284. doi: 10.3389/fmicb.2021.738284 (PMC8602914; doi:10.3389/fmicb.2021.738284)
Supplement: Supplementary Material 4 — Metamaps result (STEC reference genome assignment of the reads) after Flongle sequencing. [file Table_4.xlsx]

## Sheet: sup_mat_2
Supplementary materials 4: Metamaps result (STEC reference genome assignment of the reads) after MinION sequencing
05f2fd45-ec20-4f81-ae20-9f04ebbbdca0	x408
9e90bf55-cb24-4917-a001-dc2344a0b320	x13
e69763f3-6cdb-4063-89c9-9a6d147d271d	745156
cdc3fb9e-2634-4143-97e4-881849a4f618	x328
cc72d5bf-7e60-4c80-8a09-d626e39db274	745156
b0093244-220a-421d-8ba3-83d1e9b64379	x13
859bd378-39e1-497d-88c9-b40a67adf917	x13
a87a840f-464f-447a-b0ba-370c8b68ca1b	745156
7bd75265-f079-4c37-a0b1-ead6ae2d4832	745156
27dfd5cf-d8fb-4ad9-87c8-198386fbb740	745156
a89ae83a-9095-47ee-8d4e-fc1197f91bd6	x22
56c9bfe2-5dd6-41fe-98f0-7ebda4dc0d52	x469
d0beecdb-f369-4db3-9cff-bfd27e20860a	745156
5cbfc866-38a2-45fd-bd21-29eca4710d2d	x13
21341fc2-498e-4d39-bb5f-6139cbef9beb	x329
adc4b42a-af0b-4537-945d-7f0179a74950	x799
67ef5f59-5fb5-49d9-b1f1-9cf7cc56973d	x13
5f2e3094-ab9f-4063-afbd-2d086c74f6ef	x13
5f3b1e5e-fdef-4b6f-be29-70ff71132ba1	745156
d5223c11-8d3d-4d7b-b5fb-a1fc6853eca6	x13
4c104ff0-f074-44bc-9d7e-a2d7330e239c	745156
68a8266f-debe-480c-b00c-d16f90b5fc19	244319
4c9a7cff-d11d-4848-92cf-0cee307b4e30	745156
1da361bf-f8a5-4815-b6b5-eec25197203b	x13
42df41cf-b7c6-4f51-b1c0-a765367caa7c	745156
c091cd0c-d26a-4fdd-a418-bd66fe93face	745156
426a9ad4-ad17-47c8-9f35-4e114975699c	745156
d71a3004-6bf8-4bc3-b00b-d0f247255bc7	x13
880fdb76-de55-41ac-9699-d83dc988b176	x538
f5941a05-4b2e-43d2-8cf5-9c7fd05f68c4	x368
f7eefceb-4cb2-4c2f-910e-d9d4ca63e9f9	745156
f7577a00-3321-418a-a2a5-4f0a00ecaf6b	745156
be8ea1f3-a036-462e-933a-7bd7c1fe94cd	x13
23e7e7f2-615e-4d70-a8ef-d7b749d6c176	x13
88a7caf9-bd36-4eac-b169-b1621dcd8453	745156
5238dc5e-ebca-4859-8e2c-ead11ff00cf5	x702
4530492c-eb2f-4acb-911b-676e153532b4	745156
b45a3e2c-71f9-4584-b84e-316531b52370	x13
06f447a1-39a0-4369-94e3-6207a5546feb	x13
0b632a45-594f-4a27-be2c-86da7e1d0c28	x13
899574cf-dcd6-4cfc-a9fb-e47c9ff69777	x515
a0c9fac4-ec50-43e5-a863-d176113d9766	x13
5d18c071-5317-46ad-9de5-49eeca54565b	745156
b3607c44-8a49-4ff7-bab3-5a8a4e3400b2	x13
6d82f400-d82c-4657-a81d-c11b9c5c8ef6	745156
a2453b80-c7e3-470e-b56e-2f3e069a249d	x13
80f51337-d623-424f-89fb-b11f11d4532e	x13
ef405cab-1260-4a0c-9eaa-20303974b9e0	x13
6435fb17-c8b7-4b20-b6a6-4f9b75a31c79	x13
80946fa1-3c28-41d9-8b45-46295357be4b	745156
94be0dc2-1e33-491c-857b-562231ddc8d6	x13
924780b6-438b-4533-904f-0faf8d6f8695	x13
ceb5b637-0936-4e7f-89b1-b7f76b0c46d6	x13
037d9360-4435-4d02-a8c3-eb64ee4893a8	x538
6b0b9497-eb52-4ce5-be48-fb44c385448f	x464
2da1f3bc-2d78-4719-a1f9-90a2cac0f9da	x301
09d8ac7d-581d-4a25-adde-e6726eb154cb	745156
4b096fb7-fd64-4991-882a-9da36e5e7424	x13
c91d529d-1608-41fc-8fe4-654ae8fcdbb8	244319
c493ef19-d13a-47bb-aaa1-cba4a24adbd1	745156
d594a445-7895-42c4-91ae-3445af73299f	745156
93c6ce5a-bda0-467f-9410-60419a7a4e82	745156
212b529f-7463-4119-b2f1-5ceacdcb7339	x13
2da7eddf-8db6-4afb-b2dc-14e0e469d482	745156
74815d65-9e1b-4f92-8186-83447bf4d6ad	x13
e3fa66c9-9e3b-47d6-9ac2-e98890aaf4fd	x13
c411cdc5-10d1-4469-ba77-ebe7c6d52acb	x605
6176b10f-68b5-4641-b7bf-1b4b0730998f	745156
4af9d368-8bc7-4a0a-a73c-909630e714b5	x13
7b66c768-81b0-4e94-b2cc-21ddf3903e60	x13
a105cbfc-e843-477e-bbc8-f6c8dd06b61e	745156
e5c174a2-3579-4d13-a73b-c81e48bf8229	x13
d79eba8b-7415-437e-95b5-b04508fafa81	x46
c98d0fb0-aee4-462f-8d22-65cb0b3715aa	x13
cc1058ca-b3b9-4a05-be34-29bbc4707bea	x13
f05d6256-dd36-4986-8d06-ef09021a9c9c	745156
3cc8af52-f5bc-4010-beed-5eb81b56fab1	x13
9f3aaa43-a693-41ac-acdd-f1fb8ae6170d	x408
64a341b8-b7a7-4cf6-8cc2-a96bfdc93c65	x22
59fd40e8-f6ad-4eaf-9c03-1bbf3176b112	x13
4f22102c-23f5-462c-90a9-ac02d97890f5	409438
51c9abf8-8782-466e-95c3-3ca483699ada	x13
fea2654c-694f-4c01-9a12-5861ba20bf79	x443
6f13ba87-2474-406c-9c97-499ffc22b66e	x13
24397b4a-dc8d-4fe6-8e35-82ae7cd581b8	745156
85030cc7-5378-40d6-b624-9fff3402c275	x13
ace19588-d2ef-4749-9e64-bdfca6550728	745156
ce50d514-9e8b-48c9-b314-aec209d71178	745156
466d5447-41ee-473a-be90-0ea23f1d898d	745156
88c79bfa-0ffb-4716-93a2-a0eed3504dd1	745156
251176dc-8346-49be-8652-bd7731bb6754	x13
afa3aa9b-b3f0-46f1-b11f-043e6633ae8b	x13
096e9402-f21d-43d2-8831-1a6ca0182f89	745156
84c124a8-8d9d-4905-8308-d3ce0fd5657b	x515
0d69d16c-a869-40fc-973c-521219ba4e1f	745156
8d8409a9-7781-47ca-99d8-f4a3bda883ee	x475
4abd2e34-043c-41fc-9bef-bdd9b9d006a3	745156
0ece4269-7324-4e14-b0e0-0f35ec92ff76	x13
7be52bc2-a360-42a9-9873-af78076959f8	x13
45260341-ad22-489b-af93-727d29b884e9	745156
56e75aa4-3233-44b3-8c0a-6cbbf32dca98	745156
2703147c-bd47-438a-9692-70d4f32e1924	745156
e2c13953-4b0e-4259-b650-7781a7f69040	x490
360854b3-ccce-4cfc-aa6e-1df7c707dafc	745156
8806ce8d-3bfe-453f-b16d-0d008bfd6d9f	x13
8d7742e2-cc16-478a-bc6e-557d15143151	745156
5d16eb1c-152b-458b-8142-0019409f80df	x13
45b0c691-025f-4ed4-a133-22c3a8943c56	x13
ec4913d8-05a6-455c-8931-2cbd6c84e81f	x718
7b055048-9eb1-412c-9bdf-45638a919aba	745156
7bd3698b-9b85-4cfc-9101-d580758471d4	745156
4592c9fc-dd28-4161-812d-b6d1e1054592	x13
f79383a7-8f44-4136-a0dd-250741323b50	x13
c2b562c1-1302-482f-8db8-6490457d7e27	x13
79413e36-741b-49f3-a191-48df97bc09c5	745156
fa53aacf-5d91-4823-bedd-39c00f1d68af	x515
4382e9dd-57f9-4271-9637-71eaa02d1e68	745156
f9b33f36-e7ed-4805-850c-ba53107c6772	x109
7792d4e2-dfcd-4c38-a9a0-7d431ed8864e	x13
8d3e4d99-78ee-4a49-b231-2213c4036fe6	745156
86b91c85-6013-43ea-b6a0-23b4a5ce76d2	745156
5dc6c0a9-0c69-4bb6-80c6-bd0016e958aa	409438
d366749d-be02-484d-9405-e6a4e6c39910	x310
4ae13cec-4336-48f1-9d41-3363dfca6bbd	745156
41bf6915-b17f-4769-8ba7-38feb37fd056	745156
dbd92405-1864-4aca-b522-bf2a72da6e1d	x301
60eff4a5-6645-46b8-ab01-41a85dcf6d23	x668
ffa30d1f-78bf-4939-859a-734d746106e0	x765
159c6827-7d59-4ba3-85ce-c9ac57f49f1f	745156
ac464a06-a214-4b34-914b-8d96b40e724d	745156
27d33b2f-561c-48e4-93ed-1dad04cc2e8b	745156
206ed560-6346-4556-bd70-378444ae0280	x660
43e9a6b3-8321-4a3d-b2c3-6b836522ec26	745156
46fa8a0d-9122-4524-bc29-c27137317df9	745156
53d27ce8-5716-4f5f-8be6-b43685cbbe49	745156
d8d4f129-8d36-4730-aa28-eab57960991d	x447
bcff7375-4a95-4139-bd65-6efe4e184b40	745156
364b07c8-284c-4283-9363-dcd02ea305c9	x13
4fe519f2-3c95-4a72-aeb3-20841dbeb39d	x515
2bbdc35a-f932-413e-a966-746fe95343ea	x301
749be5a3-88f5-48a3-bbe5-ebabf76e0081	x13
88c7d9d4-5764-4ddf-9c21-56d6dc506d88	x503
305d49e7-9d66-4f3e-a8f2-125a3b6892cf	x13
ee976439-b5d2-48f4-a7c8-c2d9eb5c6671	745156
ba04c553-b331-4937-b8ce-4e546d0436e0	745156
050e1329-df34-42b5-bc8b-6492adf887b5	745156
21e345a8-8b0c-4ffb-ac67-f553c24d5559	244319
628dd184-f9e4-41d5-b15f-d72ddf3b4718	x301
72ef4295-29bd-4d03-b68e-0685fbe9da2e	745156
5d16350b-6054-4a78-abbe-1c6b587ea8bf	745156
748f7917-ff2a-4864-9685-b743dda788a3	745156
15a9ea7d-d5fa-4c17-b4d3-1803f56a5f35	x13
bbb45ea2-d206-4980-8dd0-6121e00e74fd	745156
86a452d2-6601-4188-9974-19f265a171ea	745156
5d6d1734-e91f-488c-a9d4-690d1c7dfa93	x13
4e384bc5-75e1-4126-b425-ca45d877f66e	745156
87cfcb44-dbd5-4e2c-8ae9-c0cd29ec06e5	745156
209ffc49-b91b-4245-9be3-8fbbdfa2528e	x464
10cd00ce-b909-46ec-8d0b-29a6d404411e	745156
540ac590-def5-470b-94c2-9c15517a4e8d	745156
222acc15-2d05-4cb3-bb39-3908e0890af6	x13
cf3eb880-e15a-4a29-bad6-4e1f8d2d34a4	x13
19908ae4-6bc1-4c9d-9de2-8e41910930ac	x13
414c7dae-6040-4767-8705-2c87c908b381	x538
cfa399cf-8863-481c-b2dc-b21912019220	x668
ed1d2024-e2cf-4aa8-9b29-9512b5673dd5	x13
9d6ecf5a-8f76-4a94-8bca-2760f9219c36	x13
5e7b14b2-849c-42c5-ad20-6156f5148550	745156
92395457-334c-414a-95ae-e599580c58b6	x13
84fe3011-59c4-4eb6-b3f3-a04f542d1de8	741093
ca21ad8b-f86c-4016-98c3-6fe116190702	745156
f5b34628-aa15-478a-b3da-d0123485f03c	745156
b3198b46-b11e-4fc6-acd3-50146000c4b9	x13
5e789d9a-115f-4297-b183-386babec2b51	x13
63c81bfb-ab26-4270-8667-ef7249b4f39b	x13
07ec4834-a3ce-497f-9a6d-0426b977f967	745156
bdad24e5-a84c-4115-a9f7-d9b0747521c0	745156
dad6b82d-bdcf-42f3-98f9-4ab032408670	x13
bb3f9f30-84f2-43a6-8476-656c079473e3	745156
2bf2e20e-4d2c-4e19-92a0-33ee6ba140ce	x192
fbb956ea-8ad2-4c88-a13f-302550b63a90	x13
e1b8d4f8-a5ac-4dc2-99f3-10736e97adb6	745156
c5b6d1e5-cb5c-494a-a432-ccb05c39f4a6	x13
3bbd8349-6355-4c0c-a960-e9319b688acb	745156
1d67ee7e-68d4-45f4-be44-614f1a6c8b5f	x192
7d602780-44d8-4033-8980-c6f65101ff3c	745156
01afbc1c-7944-436a-8287-1e9406df5e89	x318
4c1139ca-49d6-4f84-a0ee-df7cb11a0e95	x693
0feb85b2-e210-4414-8c50-09c0fb373297	745156
ce3bdee9-4202-484f-b1b3-d1f10c10d047	745156
b2559de4-07d6-435f-b27c-cdba7faa1e7c	x13
8da06537-2760-44ec-8c52-759c319872d6	x109
21bbb348-b7f3-45d9-b3ae-fed7907651ec	x13
109f4d42-2587-4f42-a750-095f37690d8b	x827
d82a9cf3-398d-4e15-a5a7-06a9523bd5d0	x13
2756f08f-efff-4224-ab66-935ce07456ed	x13
3b94181f-643b-4cd7-874f-efe073c4c785	x13
5f61329e-ecff-4f04-ae17-2cc98c869732	745156
65a9bf76-e6f0-4221-ad9e-159bf3ec85aa	745156
d1b70fde-fc3f-44fc-8d5b-c7eb583d229a	745156
bfdaa9cb-c52c-4e2c-90ae-021e503fb955	745156
20971195-0d03-419e-9fcc-6aee471855e2	x408
4dcb756c-a8d2-499f-ad87-496bc5890bfa	x13
66f0e9a6-1176-430d-b653-9cfa56f6cc53	745156
dab59d4d-a0cf-4809-a827-7534b769d71f	x13
929fced6-7c99-404f-96d2-2d2e0892d038	x408
a3d2d3ee-669d-49ea-af68-bc61023f5670	x13
cd35835e-f13c-4d11-a3ee-283e3f005e85	x13
62872ba4-874e-43b1-9e5a-6e2d70ef8014	745156
ee44aa4b-ebe6-4321-a1a9-2a67d487316c	x13
b27a7268-4dd8-4cff-a367-5759efe3770d	x13
03e3c8c1-79e7-4a17-b7e0-c538a8fe107a	x13
d0238a72-d7f1-4575-91df-64a18b5f62e6	x13
b2b4e32c-dca5-460d-beca-3c373607fb5d	x13
3cba33aa-aa1a-4423-b362-ecaf7c86a8e5	x13
69132ec5-46eb-4fe0-804a-dbf36ea4499c	745156
e127da4b-b8ba-4c94-908a-c7d6e88c8a17	x72
c5c37cd3-fa08-4942-88c3-dd07dfef0e84	x13
6f70697f-5f81-4a7b-83bf-c670da678058	x13
6ee2427c-4819-4cd8-8400-113db6dac9df	x301
140a21bd-a881-48ab-81a8-fd51eb9c6836	745156
21ddc2a3-7641-4c5d-9948-556bbb5e255d	x13
18eff5a8-9f58-43e8-a979-7fe70bfd648f	x13
4ae2bc8a-c628-4684-801e-7d6d666d7ee4	745156
5cdf28e6-64c0-4d7d-b9cf-47d1033bcc85	x301
ece7c113-7f45-44e0-8c0c-a94e7354bcda	745156
245681df-4c86-4f7c-a2f5-0672d4694686	745156
b2f8bf24-28bf-45eb-b691-5e2f7dc05280	x13
ec285012-8398-4198-aff2-ecb83cbf63bc	745156
5935e517-0875-46dc-ae27-25f0f8fa92e8	x13
71c2912d-5626-4f19-937c-c2b4aefc5e12	745156
9d543605-dea5-4058-bc29-439238ac4df1	x13
0e37a05d-e823-41cb-8ae7-316902c81183	x13
0aa861de-26db-4c7c-a86d-49ae3425e411	745156
a9286ddd-f98c-4a3e-a74e-c82b8eb62479	x13
1eeb7156-b1c8-457c-be00-e2bdab6f9e60	x408
ccec37e3-ed52-4d94-a59f-746a39c73c37	x13
29c88816-4caf-4e23-b4d1-b545f279e603	x131
4609cbe9-8bb1-4a9f-b941-cc6092aa1c52	x297
a7e1b9d9-4b02-4630-a196-a1f67f0ab857	745156
8cfd5618-0a2d-4d98-a785-896fffc776f8	745156
5c9532e3-c239-4172-8cec-00e7a2823810	745156
726d411c-45e6-434a-9ac8-9227585e1705	x13
25c54165-2833-490e-92e7-53c96624145a	x13
1996b679-1ad5-4dd6-aeea-a2bc46afbfed	x13
293fafd7-6f6a-4571-9af0-72990d2b02a4	x483
bab3cb61-de09-4dbf-bb82-5708016a8aff	x13
bfd54b7b-5381-481f-bc84-c69b6b4f3b94	x13
3ea6bc0f-2c8c-49c7-aefa-e42a5cc61e29	x13
aedddeab-e182-4491-b1a2-902211a1d77e	x13
63c3d990-dcd7-4c31-bf9f-7df7afa425a9	x13
bbd034fa-7481-4021-a777-ff1d13f1beb6	745156
5f970ed4-75e3-47c4-99e3-94d3bc58d93d	x297
a6f982d2-6757-473f-b46b-1d3f7af995ce	745156
5ee167ed-441a-4da1-a5ce-6c0e3491369d	x13
e43c03c2-7210-4781-b049-a00d643bc3a4	x13
01104125-1774-4807-accc-f1a7c9d8ee68	x408
5839714e-bca9-404c-9e33-bfc96def0251	x13
7e64eab5-01d4-4433-b5c3-9cd785db9c5f	x13
a568c7a3-419f-414a-a6a3-3ffbd919f019	x13
e0991ef3-6d7d-42c1-9e75-6428b962ce87	x13
f2697616-a0c7-491b-b6ff-bd0ec6d0f0bd	x301
6269f172-19ba-483b-bfeb-7378e5b96452	2048779
d3316850-5a71-48c2-8a15-76dbc62ba5b1	745156
08fbe501-aadc-4b52-98f5-56be2929596f	x13
ebf663d2-9fa4-488b-a551-d0aa581d8573	x13
e8fdc7ea-93f6-4940-8676-4e924db28931	745156
a1b12b79-5e5a-4b16-b326-822a6ef98b44	745156
de292e0c-ec88-412c-97fb-58ad29a838d3	745156
f34aac10-49cb-455f-9ae3-e08659e0e8d1	745156
a69cb1a4-71ce-4637-9de4-c3eccb2a7fe2	x408
5f835e74-7c4f-419e-a2ac-50dcda0e6f87	x13
a643ebd8-ab8c-4bf9-9696-d289702d16b2	745156
c1a4d1cf-bc3d-4fcc-8f15-0a2e0227fade	x13
73b6329b-092a-4e40-9723-6355125779be	x13
377269cb-bbdb-4700-ba8f-8f47a54478d6	x13
c98807f8-eaa6-4720-9d8e-cd36057f6e0c	745156
4a56cafd-69da-4c90-abbd-0be818327422	x13
6db4e367-8213-41e5-9954-b8eb87980b3b	x408
f319c54f-63bc-4704-b811-45bf5852f72a	x408
badc6afe-9700-47b7-90fe-da4e345a527f	745156
01dc45cf-0cf2-41e0-8a01-daccda75e15b	745156
7718799a-cd00-4bc8-ba6d-8f9803618f82	745156
c9b49a52-a850-4296-b5e8-b1ed9251e694	745156
558ef811-0c18-40b2-81fa-3c4a5e311ec1	x13
b38f7d74-65df-4764-b7d8-bf26f5d745dd	745156
21cbf616-3d79-44eb-bd74-3e060df9e572	x13
8d8884ea-2ce0-4d2e-afd9-e4f1c82bf2cf	x13
fdbd7fdf-9726-43a7-806b-32f221d7a19a	x13
6b29c7cd-08ea-4137-8f43-b08665ad250c	x13
e3ab70e7-8669-4cbb-9728-7b89a31a3acf	745156
14dd526c-16ee-4971-bd50-e3b576ef48be	x297
dfe366e0-3f39-44e5-9bf0-c5eb155c5bb2	x13
24fa29ae-e711-42ed-b698-6548caffffa3	745156
78d4251d-a777-4395-8b88-e07f6d8e4f86	x408
397d3126-23a1-4a08-9d8a-746ef7b3c230	x13
d1bbda9d-df19-446b-82f5-c2358e7d9358	x13
7810a2d6-9fee-4aa4-b07c-43c041025cf9	244319
2653a195-09eb-4c28-97aa-aead4bcb58ae	x13
dabcad81-2f3d-4395-9884-9d2957e6d8fd	745156
daf50171-4b21-4211-8280-cb2093164ae1	745156
4ac9d13b-a810-4b49-a291-95705c774a4e	745156
b9c501ff-98d8-401c-bb8f-a421ea1791dd	x13
7f56a633-9646-4d03-a651-f9c86daca3eb	745156
e8f191d8-823f-42b0-bfaf-06b4cae84823	745156
a82d6772-0708-4955-8f69-aad8c5663e96	x187
7613e5f3-9a20-4c5b-bfdd-64ff61e027ed	745156
76cf78c9-e81e-4949-b139-162fc7b05e94	x13
8f0dcd7b-ae9a-47e7-84fc-4e3507789d61	745156
699482bb-9036-4c26-8fdc-120e6687fe91	745156
c0d00e69-038a-4285-953a-b6c34c1e621e	745156
b44a0917-e941-42b3-bf8d-2506b17207a5	x13
b41fb143-5ea2-4713-86c9-5f532212a593	x502
42d8ca46-35b1-4ea3-99fa-edfec5573d12	745156
0180a3f8-9c0c-457d-ac05-fe3f4de84132	745156
18b48588-3378-46c4-89ea-bb4b4a962e32	x503
8de81140-df8a-4b51-9a47-1fda09c9a2c3	x13
fbb7bfd7-a70e-4823-8a7e-818626049c77	x408
19d2425f-0d42-4a94-bf37-9f51b28954b2	x13
6cee8f20-26d7-49e3-8962-e1f8bb52416d	745156
dc5ad034-a4b4-40ae-8523-a3e18a7ff263	x192
baf9da66-b648-4d1d-a46e-81297cc5e9ea	745156
c4928f78-e062-411f-8960-e181ac3245e3	745156
0b1e15fe-0c9f-4b9b-b028-629716cdb006	x13
f5269b80-4997-4df2-8c49-aabbe91f40cb	x13
1be77ba0-ee88-4346-bca6-5ed71c247063	745156
bfbf6c67-6e1c-49ce-950f-5cf5d2e5e752	745156
4c43f1e4-e5d8-41ec-8868-8d52b4a50d24	1048689
ba736e6a-dc23-4c1c-a98f-67c99e2025fc	x13
556aac4c-8813-4cc2-9b95-c3995c89c154	x515
7b85d534-aabe-49a0-a5bc-1a45a8fc2a00	745156
e17eb5e1-dfae-4082-94f6-57e2a2fdcbce	x13
c0ca93de-d9d0-47d4-93e1-2ec9230c78f1	x13
b0b82db2-75d8-4486-8e85-9f16cd1f3ab1	x13
0f54fb6b-eef1-4caf-be14-8564b14badb5	x13
a1318942-27a7-4f51-a0ed-76abcaf6a173	x13
651c0665-c81d-44f3-8816-72e47d8f2f89	745156
fcef0773-512b-4be4-afa3-3895cad8212f	x13
3bb2afd8-62ae-4b27-8d94-dedf291a3a6e	x605
06e1d2bd-9f6b-4998-bf59-2c3e72909d53	x13
6092f088-ce0d-4e64-b8d3-a5f2d5121cdd	x13
207b2b68-df2c-43ef-8088-a0d3c7a8c016	x538
2ebd6d77-401b-44f4-8491-985cdcba937d	745156
70337689-4320-471f-8f7b-230f7b4863fc	409438
840596c1-f6db-4833-9873-b41ead3610dd	745156
ca7bdc1d-8df9-43b4-955d-7b38d6b34492	745156
c2f58618-6137-4c8a-ab87-b851976bcef9	745156
cfd0f9e0-2112-4edf-a5da-225de1c4387b	745156
965a59db-97b8-4765-85dc-17c8d6a620bb	745156
7c622a66-b2c2-4415-8985-a96a25e3d67a	745156
24e2f1a4-3811-4762-954f-badd9e3ced96	1435461
812ab588-5d8a-4887-8b1b-1a644777af41	745156
25bbfee0-aa13-4595-ba7a-cf392a35ab0d	x13
397451db-e302-46dc-aca2-6c6991497e78	x13
4bec1c18-2237-47ac-be63-cc5861631922	x605
1c9b3568-1d65-478c-9954-ccb635c9d1f3	745156
b8a8d6d7-a8e6-4ff3-8b07-3de051ef5ad9	x408
5199e78a-7563-46a9-aec6-fa833f69dd41	x13
6c48dded-3873-40e8-8601-44c3c670cb2e	x464
2a0a6e5e-3953-43ee-8443-b7b43eda1166	745156
8722a364-aa4c-411f-8449-0dc3820b684f	x622
148115fe-f948-4240-94c5-dc6a66b424b6	x265
b519d147-04da-4cf6-b5d7-5f8fdadbae52	745156
ad6598e9-b65d-41a6-b9c5-dfdb69c0dd23	745156
000ac572-d113-476d-8989-14b054a0d395	x236
4aa95186-7e1b-465c-b9c2-ff7dfd6529af	745156
b4157496-4990-4c69-92ea-9534489fa315	745156
4396c644-3868-48a4-9caf-e53fe71a33ed	745156
3badea3b-ac80-4fd6-824a-e5370cca35c6	745156
ebffa3e5-1e74-4138-9a3d-f56a3cd22cd3	745156
8dd8449f-c1a7-45e5-a3ea-5e2ce83a2647	745156
c2e9846f-ca91-4ece-a110-e62d4d7931bd	745156
e3843950-4ecf-4bb8-a008-bc4f83ad7a2f	x22
7fc37a96-500c-4bed-91e9-cfb12910ce5f	745156
8afe71b2-0985-4fb6-9a0f-606367969dda	745156
4714a24e-dcab-4f8e-84ec-58a4967184dd	x13
de9521c7-0ed3-4080-8eac-53d5afbae6ef	x13
a10bf015-f83e-4fd3-b39c-b120cc925c9e	745156
7a869cfb-9f8f-48e1-893a-ff89b1370213	x13
e00ef70d-34ba-4005-bebf-5cae0b231b77	x13
3045cb69-6d0f-46a4-8430-04c7744d5dac	745156
ae50841e-90c8-481a-89cc-9333574e5cbb	x13
045e04fc-2684-4798-a989-06862fb2e065	x13
65b90e1b-1c09-4dcb-bcea-131cd2ac9453	x855
71937229-939b-4a0f-940d-924471551fc2	x13
6f820387-8a3c-4498-b472-3a2ad498d3a2	745156
de3cd342-c432-4b30-8ec9-9b5c876c5695	x13
d26ecb04-c818-4624-af48-f057332accbf	x13
20b4ef58-a323-4939-8551-f33402a91ea1	x483
46db2f43-5a2c-4701-b548-54abf8a780b6	745156
ea4f8d6c-9061-4910-b404-ef5adec5342b	745156
952fb9e0-0ab6-49ee-845e-bcafaf2db7ae	745156
c2b5ff2c-052e-41d4-bb20-1e57ea14634f	745156
7764eb22-2492-4458-85f4-d2c16febb44f	x13
3233e7dc-3226-4e70-a448-fa382d328bdb	x13
7a0ec3e3-c216-466f-b4bd-502c70ae39fd	x13
f74adda8-1a39-49c5-85af-efe0a03ecaab	x13
5989ee0a-4459-41ab-bed6-315167cbed98	745156
002bc682-d7de-4a46-97e5-417fbf4801e9	x13
0e1a448a-0ce4-4188-9ba2-13f4d0e7f9fd	x13
e25368f1-b3b8-47d4-b1ee-55907e7f719c	x301
9b931d3b-de3e-4d17-a7f2-1d051e7ff746	x515
e908ed66-d1e4-4337-912a-3cc0625633bd	x13
9f468df6-9fee-4ed6-88f0-7a00fde7c558	x13
8357462b-cc6c-4e11-a42b-f7b409c7b5f2	x13
f69267d6-4aa4-451c-b8e2-78692691dbe6	745156
bb077a94-6b9f-4a9b-9322-9360750e84a0	x13
bb3e556a-ac92-4246-a0e2-9828611dea01	x13
372a772a-eb66-4725-9ee5-1c71438f7bf0	x13
5cc4ac1c-0b7e-4cba-99e6-70812a5ed0e8	745156
a9e7ece9-6381-42f3-8742-8ddfc8ae1de7	745156
87a4c71a-177c-46d1-b3e2-cb4b30ec49d9	745156
6d3d7883-03f6-4c89-b5e8-b15dff70e5ed	x13
bc326796-7994-42d0-a71e-a7e998f2ac2e	x13
be54c49c-b545-4986-b218-4a07e0b1f038	x13
9e34c91f-18a9-4825-a98f-ccbb80942fa5	745156
6e25f7e8-2a51-4559-a12d-073b703dc68e	745156
8046dcab-4797-4f56-8203-daaf30a6c926	x538
a7a9a24b-e537-48b2-ad12-93ffadcaff83	x301
6dd2088e-98b5-4e10-b55d-969427a9fd49	x13
fcab1b44-4f6f-4dae-a551-d8c5556c439f	745156
4571506c-0775-46c2-9dd2-83f6dd9d2bde	x731
4781bcd7-e724-4e81-a8df-b9d9d27ce762	x13
960fa2bf-6f16-45bb-9331-3dc5ffe3a390	x503
7aeeef8d-9a7e-457f-86b4-aa1ff83b03c4	x13
90cfe2a9-94ac-4e71-be69-a2d420ed5f8b	x538
1a13890e-8766-4dde-a13c-8f3af22f1ceb	x13
51eeb3d4-00b6-44e4-8ba0-060a9ecf385b	x13
4ad3f803-3a92-44b3-b298-c08721f10202	x13
2b8655a4-102c-4680-928f-b4abe9f71083	745156
93a77785-39f9-457c-8418-ba65c0f9b630	745156
24b1eefa-6bd3-4602-8a1c-d0ecd7afea5e	x13
fad4a253-5a2a-43df-916d-041a8774c33e	x13
8186bbab-1dd0-4753-bd21-7ed8858cdadd	x483
49a3fe83-c88d-41f4-89e7-707fdb2aa898	x13
e99bdfe3-cc7c-4437-a78e-f72af09ac338	745156
ea0601ce-ceea-45c6-b1cf-8f1bc11a2f85	x13
e120cdaf-1255-4e62-9e1e-448127515f73	745156
d534ae6b-bb59-4850-9b0a-82b0154ff2b0	745156
9e5b902d-7f40-49a0-ac68-40bcb19fb8ba	x13
53cff571-5114-4fa8-9ddb-8a88b9ed31b2	745156
c514fad6-0c49-43f1-8a87-ff7e02fe9685	745156
fc246e8f-3d66-4569-9fe0-7936ec19aaaa	745156
536c0b70-3c84-496d-a939-73c18af9aaaa	x301
b4ed3e5f-4e3f-4d01-9e16-e1c933bda249	x538
56299e45-f022-48d1-878f-45f527ea81c3	x13
02af1255-1182-4123-a4ab-22e992787d4d	745156
4a218d22-09da-4b70-9af7-2936699f4206	x13
e613c206-6cce-47a1-b2f8-ae3905463499	x13
08dcf156-0e2e-4302-9c84-1251d74f4a95	x13
22f3e648-2570-4cb8-9f59-8669a73160aa	745156
7b783209-d3b9-4450-ad00-1ffa6120e173	745156
05be0314-e3ac-4a22-878a-ef14a8bae7f8	x13
3b1c6ada-9721-4fdd-b403-271bbacf2753	x13
895b6668-8955-420d-a40b-c982185d9e9a	x13
623ea27e-6f86-454a-bc2a-f4465986541d	745156
cc59dd95-280e-4a98-9aa9-1f4da4d3e99e	x13
c4691deb-bbdf-4480-9817-4e8530857cf1	x13
c2015020-6cbd-44b1-8064-6e2b3ed1a7e7	x13
800a8fea-f14f-4f28-bcc1-f826f96b99fc	x13
c0cf4bb5-0385-4117-b516-97aa8ec2d826	745156
e893f7ae-3691-42a6-8fb2-b5788b7c92c7	745156
e0957cbe-0ac9-4ebe-80d7-0ca1370e7853	x13
34a0796b-7ad8-46c7-be80-3b16ac39a718	x408
db05bda6-2305-4ff9-bfec-b0446464cf07	745156
a87c895e-6fa4-4eb2-b1f8-b85a9332acba	x301
859e1333-49cf-4a41-8be1-5a206526ea95	741093
ec0a1800-081f-4e66-bca0-4c095d54b063	x301
57328f8b-fbf8-485f-855b-187e4419a08b	745156
87178f4f-470d-4b05-99aa-a87d2f178103	x408
3d67bbb1-0661-4bbf-bb8b-eb785c42cce1	745156
57e06c38-fbe8-4504-9957-e9974ddabc8f	x301
7314e308-0230-4996-96f1-9e2efb01d68c	x13
24f31462-0077-47b6-989c-960935af0457	x13
8d8dab15-c2f4-435d-bb25-d7eff37d44d6	745156
903e24f6-117d-4c9a-a256-51592fb16009	x192
1e645c24-5e93-44ab-a9f9-ece38bcb1db0	745156
fa80ef23-7cdb-4e26-95c1-4a280f3b04cf	x13
7edcfd48-3220-4ed6-a8b1-6349adfb40bc	x301
d58f3ffd-3e1a-459a-a736-8533cccc6ffd	x13
51f16555-3d80-4875-9e13-b09209151a7b	x650
c4367493-eaf0-4bfd-8884-11ee987b6674	745156
2ac4a71d-8863-402e-b0aa-2d181d84501f	x13
c56a5644-9834-4eab-bff5-8a7d65f0c4ff	745156
6ddf3819-24b4-4274-9c12-a09d9e6c8c03	745156
e43c4663-444b-496f-a410-b7db020825ef	x252
bc0f8d0e-c15a-4ca2-95c2-ec99129bb4d3	x538
2316421c-0dd0-4ea2-a8db-3ccc7b3d9721	x13
af15b59c-04e5-4431-a649-25434730b88e	745156
87a3b7a6-1a8c-422c-9ad5-8feee26d68e4	x301
03af7080-e50c-44a5-ac1b-915e1a7847da	745156
44bff902-c42a-435c-9d9b-e52ac361a6ef	x13
76d98d92-fa01-4bc0-88ff-ed917f1b1b78	x252
1e7385c5-de95-4fe5-8069-4f308b998e71	x13
616b7a21-b385-40d3-9638-39881acc59f5	x317
b7653901-5ca3-4f9a-839f-712e18d9086a	x13
d44fdc8c-6a86-4f10-b41e-bc7204da62d7	x13
0dcce9f7-94a1-4930-aab8-28df9a4e2804	745156
c9d3255b-1679-47d9-84f0-e30953fcb0e8	745156
e41a4b5b-a412-45ba-962e-7c39c76035c8	745156
5b6c801f-8d1b-431f-8d02-532797b5009d	x515
e966d38e-d4ea-4c70-8980-19dcb1853030	745156
5805e36e-d965-4e4f-8f53-fd0877564824	745156
cadf9170-4c94-4da3-b23a-571b36960cc8	x13
d8bb45cd-ddad-4265-b947-ac7fb38b3edf	x668
f58ff0db-9925-4582-8e50-595d6e23b388	745156
e5e5aa43-62c3-4fbf-b741-20b9165c5dab	x725
f8cd3a0b-1ca2-473a-b7e0-70fb55018561	745156
abd4eb37-b499-42ff-ba7f-810ef95b97b1	x301
7b80c05b-94d0-483d-917b-c975d15cbf53	x13
261ad832-b1c1-409c-ae4c-d5a449e68f3e	x13
d948af8f-6fb4-4786-ac6d-2343a8afbc1a	x408
5c71f749-6335-4d3f-8495-83a712b49c5f	x13
f7fe5087-625f-4b10-9206-5383fa27b0b0	745156
7fd4c479-296d-437a-a2df-3d1b5efbcea8	x13
928ef730-a46d-4591-8c0b-5c145b18c980	745156
0bffcbdf-20c7-4458-a92c-84fcf5dec205	x192
9dd04920-9847-478c-a10e-61b03a92cff9	745156
987fc1c9-7f64-49bc-aa74-36e53892d644	745156
87019c24-09ff-4512-b7f4-ff8f9f61a268	745156
a4e3c39b-8450-438f-bd26-56e91d39d2f4	x301
bfed0941-27f3-4a33-835b-45af258d54a7	745156
d1834979-cd60-4676-ab6f-94e112b9d705	x13
f143fc74-892c-4192-bc2b-b3e3b603ffd3	x13
092c3da7-9fea-41f8-9eaf-1a1734525971	x13
6b40d9f3-1122-4d95-bd67-79081fbc291f	x13
19a219ec-8861-4ec1-bb41-8ec7669da248	x490
3e53db2a-999b-4ab6-86bc-11ae0317ae77	x13
ee5d3595-ad5d-49a3-a893-e343a50bb16b	x408
61b83480-fca2-4449-8b44-d63c61a51ea3	745156
644ae471-7fd3-4a6c-8aab-7741d0b829ac	x13
33a721d4-3632-4d6a-9d9e-1da249317c51	745156
1416cb6a-3964-4761-9515-8d725b0af7e4	745156
960c17be-9d04-456a-be31-9c512f4b164a	x13
0bfcb4ee-6109-495e-9aaf-5722e5bfbf1a	745156
b277dcd4-98ea-487d-9cd5-20a1956c52d7	x13
e2c4210b-0a7f-4c48-acf7-90fff20a4a55	x784
8f258b70-a97b-4b2d-afd7-1f5747b0ea66	x13
633c96e9-a987-4a0d-bbe3-57fcc8072bf9	x13
723af062-b54a-490c-88d9-a07de43971b6	x13
49291e0b-1796-4069-9514-7aed06b5e20f	x13
09ad0dcf-3b1c-4304-8d82-2c75e4f3a49a	x13
50bf90f9-d5d9-41aa-840e-ad1becff8d32	745156
a89072e0-1cae-4b99-80dc-c05d8990f81b	x368
bd624e6a-89da-4cff-b645-27c535f0b66f	745156
ef2f34f7-26de-47a7-83cd-94d466735b2b	745156
d0f1a014-1036-481a-b66b-aea24d03fd7e	745156
10cf1aef-b619-4d02-8d43-25b93b91504a	745156
f1fa73c6-e08b-4725-9f70-1f085521ea4a	x13
890496ae-ff95-48fa-97f2-e2da8427882b	x13
0b91ffff-0eeb-40b5-bbca-986860a5cfa9	x13
578ac866-d03b-49ec-a2f0-4ef2b7aab984	745156
4eed3af2-995c-40c1-b22d-a9095a7c10be	745156
177336b7-d57a-4663-ac69-deffed347050	x13
84b0422b-a790-4ee6-93bf-e373c3fd7df4	745156
eaaeb886-3c10-4b3d-9eb9-e69140f9b132	x13
88d57d43-2888-4e99-9243-7d8886a800cd	745156
e1e8c655-73a8-4782-8bf1-c679d8381473	745156
096287a7-80b9-48c3-8ed7-3550ecc22735	x13
329691b1-2cf5-4864-a38f-bd73679618b4	x13
5d7b7919-78a8-49ab-ad09-66f9b1cd905f	x13
a807cb18-6ca9-4a4a-8f81-a89670eb4c40	x478
202d9d28-f148-487f-b436-24890d7fe4f9	x13
66c26ced-1e1d-47c6-9f8c-4e11097e2b4a	x301
b4f8f5a7-1c94-4ee3-a514-49245f1670b4	x13
f7ed7cb1-654b-4914-a3a3-aadf8ef581d6	745156
4b8ac108-9166-4749-95d6-9b939341d0fa	x13
6a509183-1736-4df1-86ae-e3d4bc8d8d73	x13
3ba51655-12d1-4ae5-8988-5d58543f50df	745156
32581f1c-9862-4cf5-8d02-3406ed7aad55	745156
5a23cdb8-c637-483a-972e-2dde5af0503a	745156
52863ce3-1a20-47ee-8951-d3322a1929a5	x194
d04b942b-6fe0-45b1-8ae8-34f018bf1434	x13
8d71128b-663d-426b-99fc-432c17cc5351	x13
87dfca10-b8c2-4095-ab20-c73973abd49c	745156
bbbf8e84-d7d7-4975-91f2-bffe6e67f03a	x13
79be8c62-61f5-478c-bdfb-2aafaa119247	x13
c3f829f4-2876-427e-84b5-421d927f061b	x13
0584ecc9-f753-44af-bc33-7d27a37b233f	x368
f6b83c43-65db-4296-8213-289c4c801fb6	x13
3642dddf-2641-42aa-82bf-0688f778475d	x13
5f7728bc-e22f-4c2f-9240-3b5c17361fb0	745156
d995fca7-ac36-4f0f-9025-8addc2ce6340	745156
92bdfe39-b525-451d-9d47-2b2d9db47d61	745156
90a0aa33-3f31-47bd-80f2-353f8918c212	x13
5376a3db-c8e0-456b-bf3e-90f42bec4e7d	x13
201f32ec-acb6-41f1-8335-8ebe103c8417	x660
bec97515-2d63-4e2d-9468-e3bf1d12775d	745156
fb205d38-2a7e-47ad-9dd1-6254143abd2c	x538
7f7cbb83-4a2b-4a4a-b532-efde3043459e	745156
620a5864-7545-4347-8f08-ef09628810d5	x301
b9627a96-7166-4a95-bddb-1064029a667f	x297
a671933c-315e-4ba8-ae54-1021aeb0817e	x13
286614fb-2a4f-46ed-8e36-de1eea4002fa	x448
a1f880d0-bf1c-4861-a04f-405e4e16dbf0	x13
c57337d3-32fd-4025-9b13-a39f97d10ab9	x13
a87cbd38-b18c-4665-8e94-63ef815faf0c	x13
434e226d-76b0-42f9-90c2-93d17317160c	x301
88e38cd0-8c06-497d-847b-24caff79e8a5	x13
582961ee-d5bb-406e-af1a-0b0079403850	x13
3b7c7326-44cc-443e-83ba-9e7a8420999e	x13
0839d67f-4d83-469e-84a7-2589e1aa5dfb	745156
d2a1e44e-1a0b-4862-a97f-73f02e54056b	x13
8cf82ab3-4875-44d4-9290-aed7c1f60d29	x192
b2f052f7-3b31-4c25-bb3a-96189ec38c6a	x538
642cebf0-ebb2-444f-a5c8-bc9579fe248b	x13
ce4e0ec4-d4ea-4e46-a467-312b8bec33d2	x515
66197cd7-a10d-4ed6-a009-2d7735631bcd	x22
1fd010ae-279a-493f-8d69-feea3b11f105	745156
dc1a6c0e-844c-4de3-8016-6580c8ba5f65	x301
6be5fb96-79f0-4667-8af4-9307d1954b60	x13
2bd80aed-cca4-4820-b652-b32e5ddb3625	x13
e0a6cd76-7e80-4465-a831-7ea770fd8025	745156
1e0ed057-2639-4356-902a-80892b1ac860	745156
9a099332-ca01-4a6b-b989-432b8f4577cf	x13
a6475b78-5771-451d-9971-2fc15abbccf5	x13
3d564035-4991-4a2f-941c-40c29ef1a9ce	745156
50a32e5a-e6c5-489c-940d-5272d573531a	745156
aade387c-85ea-4b84-a1ec-42f421ffbb9e	x13
6bb3d15c-66d3-4e71-a10f-d0f219604440	745156
28e66646-b928-480f-8987-a014e4caa392	x131
6863e254-cd11-480f-8711-03d564c302cb	x13
6a27e80f-f8d0-4c0e-965b-7a735a4df7ee	x301
c5e2ce37-f039-4a95-bc4b-cfc36d186b14	x13
71ddb4e2-e79d-4a9f-9737-89d4ef1bc1eb	x13
2cc700d7-3df8-4214-ad25-3b5fb72dac6d	x187
ab7165f3-3c4d-4b8f-bf2f-dfd71506df94	x13
20932bb3-da88-4e6c-acaf-b09e09bcb644	x13
1b99bff5-ffe5-45f2-97db-2f295feaff60	x13
bf7aa3ff-2c78-4dcd-b39c-9f9b1781463d	745156
f2836269-87ae-4cd4-821f-a1e4547a00bc	x13
f0c42b44-d2db-4e38-814a-991a54ff10de	x13
de7c4b2b-a179-4d4c-951d-1d2cd249bcfa	745156
af95bd79-6e65-4055-a972-b61ada8ab886	x13
7544b54c-46d1-4954-861b-83f2c6618867	x13
3a986e15-7057-4077-9d8b-0480363bb6e6	x13
0fecf5bb-3490-4952-987a-7c3e32e90d10	x13
29d9d183-ca90-4c88-a63a-a95f2a8ec130	x660
a701104c-6b87-4244-8dcd-008ff9253890	x13
ae6c3f8a-18ed-4036-93f9-f58f6a228933	745156
95c3f4bf-ead9-4d0f-854e-1e6e567d9108	x13
64358db5-b54e-403d-a586-39f3a6901823	x13
48eb6f35-4916-46d9-9980-6b277889d612	745156
014e945f-baa9-4029-9027-be1819cb4ca1	x13
6a0f62fe-9e1f-442c-a3ab-308da557bcff	x13
959295d5-8085-4fe2-8f33-475ab4bcc060	x13
71acb26b-3985-4383-88ec-b0442716a115	745156
9cd8601c-f4e7-4adb-97df-a2baf9181803	1358422
d8647efd-4b42-4d67-ad2d-19a634e3374b	745156
dafa2c15-f971-43b9-a49c-cdcb5cdc0fcf	x13
0de20190-7ec9-497c-96f6-e83aa370593f	x13
20ba3ae5-091b-470e-a0b3-ebc3dfd8d359	x13
42cc2276-8201-4a3c-a18f-d5e70d9cf1d3	x824
49d41b8a-486b-4fba-ae1e-4effeb319289	x13
2e589fe0-e32b-4596-946b-97122908ec89	745156
c11b78ea-2c28-48f5-bcb9-bf0bc78df3ef	745156
3f05363d-2a25-4f7b-8c0f-9320549eaadf	745156
1e7d7d41-d6df-4bf3-be9b-f42496940df9	745156
8f1fe7e4-4b1d-47ea-931d-cd7aa298ddcc	x799
aea34f21-8d28-4990-9506-6172aee31743	x13
882929b9-0fa8-458a-8164-b0f27209309a	x13
8881b854-913c-4d64-9cd9-f72711bd39f7	x785
646c0f76-1a8c-4a17-83d7-a737a1d717b7	745156
acf421e9-a5f6-4423-b055-34c59c844461	x13
15f4fc6e-cffa-406d-9c08-f64db264d410	745156
6f5cc664-79ea-4b2a-95f5-8982734730e6	x13
f7d52548-249c-4b88-8932-2f847bac30be	745156
ed11e405-415e-4d48-972f-a4878fca6238	x13
6d0c8021-de7e-4b99-a308-f807d9a6daae	x538
a79be25f-ef5f-45e9-8abc-ac78132265c8	745156
f0bbb6cc-8d34-4566-868d-94afef780068	x13
2a6790c6-b6cd-4092-8228-87fa60053489	x447
5280a639-44bd-4b05-b144-4127cc8d2d08	745156
a02cc66b-6280-42cd-8e03-92cd4891fd7e	x660
05e4b600-0aa1-4456-9e23-f7fa722ec803	x13
3946072f-e3b5-47cc-98c6-f12778e11eed	x13
ba49e0f8-1607-4c7d-a4ec-de62d1d9e2af	x731
19ef9cdc-75b6-4163-8ebb-a16cf8209508	745156
db675937-24eb-453e-910c-d23f9732b146	x818
85b504f8-e7ec-4415-87ec-3e4196313e28	745156
16cab32f-70af-4ebb-b41a-07107d1eb015	745156
02f27b44-c83d-4b5d-a917-af106cb97878	x210
e96bdf98-4b19-43a4-bbb4-43877977d2d5	745156
2ca6d6dc-d949-44eb-940b-823395e72f16	x13
d26f1c4e-eee3-4677-98ab-8ef4b3d5978f	745156
2f2fc688-e9a3-4084-862d-b8274803d628	x211
45cf9b0e-6370-4767-9d1d-1e07bfd8fc9d	745156
91d7f3f4-8e99-4d67-9af3-78b222dc8d88	745156
4d3ff3d7-c17b-4ef7-91be-1f015f9aeed2	x13
6ec59c8b-3a2f-4107-8a2b-d70e5232e8a3	745156
fdfeb97f-27a0-4bcc-a00f-072d9dfc54e5	x13
431d6f5a-f788-4150-8382-8013b30d84e8	745156
47c8582b-e56e-41d0-8bc6-c682df6fa2fd	745156
c924e0b9-a5cc-4fa5-aa8d-8d45ba3f4b5c	745156
dd3e9a10-d12c-4286-a448-05213f08889f	745156
24163b09-5d30-434a-b02a-fc35e2a9420a	745156
c5c427a1-659e-4684-97ea-14a7bcc709ff	745156
a23de633-bf1f-4144-9c43-32f39c948467	745156
78edd453-364b-4175-85fb-3aab56be4097	x13
dca41131-b399-4f80-af22-6bb85e88a726	x515
7bfac55a-feb1-4fb8-87f2-8a44437830fe	745156
350facc1-d3be-4a67-9432-04c8c1571f1c	x13
d0047ba5-4718-4f06-bed1-fc3f91606bda	x649
11fe4203-094e-4130-b3f0-563c925abd54	x503
aedcc23d-b890-49d4-9669-d1fa050a8a8f	745156
f5bf64b4-af25-476b-a1b3-5c61ca1e07e6	574521
6238412f-a26c-46f6-ac1a-5c725e901bb6	x13
1e16f567-fd96-4e2c-9ab4-7de9287e65c4	745156
3b18da54-773d-4083-8e28-c4fdb00b721a	x13
15938837-04f9-45d1-8b06-08d65b2f1f41	745156
e3e2b1f1-0a78-4442-8894-85bc62aad0de	745156
ab7bfa41-116e-43f1-9707-80dede94c0e1	x368
27c433d0-c6f0-41ec-aa25-5168c2f90387	x13
4aeecf9b-8a2e-4089-857a-93bb7a4583bb	x497
9ce3a718-031f-4f52-b97f-604db1a32795	745156
0edde67f-8d37-4c26-ad68-e29f303607e4	x13
753ef417-2964-411e-a386-9041bc3959b0	x13
9d84d950-29c6-4b4e-8149-776a009fa6bf	745156
0d07b793-6f7e-4e8c-a448-3b14f5b1bd17	745156
8e48fef0-f4dc-4018-aa63-f6410903dece	745156
9f53303e-326f-4b13-b826-202f54c56b80	x133
6f4a699f-defa-4287-820b-186ec89abb78	745156
78b6303e-4d5f-45be-8ed8-f03f8fca8d11	745156
44eeb072-5b58-4f64-b889-1a59dd73d857	745156
c132419a-425c-4c71-9b09-e51ab166f798	745156
37cccd0d-392b-4cfe-b34d-2af37c0f3336	x408
0595bc36-869c-4824-88e7-41d48f706f30	x297
1f8f2d5e-5b2a-4560-8388-04002ef627cd	x13
da6178f7-0316-4739-b3bb-f4c5131b18d0	745156
04147ba4-2383-4ec7-82c9-663f33e3534d	x13
d5b2f851-fb41-4bdb-82a3-f38f7d75e949	x13
fccdaeff-2e9f-4672-81a1-a05b54a1b723	x329
04e97ee4-79b5-434d-aac2-3bc40d2b9446	745156
cc9c3fd3-abfc-41bb-b365-002b2ff15f0b	745156
3d385fe4-df96-4c96-b590-b34b09390c81	745156
9bb31659-a20e-4ce0-907c-57d8da8a5a0c	x13
d8e59db7-a820-4458-b171-80fd4f93904b	x13
55bbec90-234f-44fa-be00-1d99260e1451	745156
d8216dd7-1e6b-4f81-9226-500c65fa025d	x725
e68be49d-c663-4a0b-959a-6ec0468f2efc	745156
036a00e3-7f6b-457f-9f0c-5a689b4dc49a	745156
ca705ac0-e8fc-4be0-b883-70c6115cbf43	x13
40e71814-0719-4b3b-869e-3cc4e8b2bcd3	x13
31800e1e-52d1-438e-9890-ff967bdef9dd	x13
7ad0b083-4344-4f4f-96c4-d25a0c1b0530	745156
f0a8bcc2-08c2-4c90-9c69-b2337f98481e	745156
7e15ece1-2f6e-457c-98a6-75c917dc3fda	745156
3aea9d0c-e23e-43d1-88fc-f114e8c4cb50	x13
e2b54609-b67d-4207-9daf-5ac92980c1c0	x13
ff1faf52-4fe7-4b3b-909e-9e4b2f966b7f	745156
d0ced409-6f4d-497d-97cd-0a20756b2d1a	x668
acd3f8eb-9449-43ae-8e2a-fd6b7a200b71	x550
b03b9eb6-8b9d-4a87-ad41-73a7064f4dbe	745156
bd568baa-7004-4e01-bed9-40aa6b848751	745156
0e3322f2-2eca-4224-9e9e-3362363431f1	x13
1b79de31-3245-4eab-a1e9-3ca8f2963580	x605
12dea015-60f8-4e73-bea2-af610ddb1264	x13
7c479b77-1b32-411e-9f49-dc8d480dd18b	x13
f9f9c7b8-7158-4685-a2d7-52ecc8e1d149	x13
ae98afd5-3065-450e-b920-8fffd4e86df8	x301
27b5f8ef-7beb-40c2-ad6a-125899bf8457	x483
880e93de-f75a-408d-93fc-3f15ea48deb1	745156
5125a774-3964-40cf-a078-0658fb4c225b	745156
41b36ab2-738a-4164-879a-31d93e2ce525	745156
983f765c-bde1-42ae-9c24-52cba71c1b09	x22
18107cac-3d7e-47cc-83c0-0397a57453b7	x13
8dca6782-16cb-453d-b823-7954c3ebbd1c	x13
379809fe-9686-47f8-8cfc-7eb448959516	x297
8c73cbdb-d296-449d-9ebd-aa810e98e89a	x13
c9d06e80-e605-498b-8849-0280e17cde2c	x13
4daac24b-6a09-42aa-972c-3614b41410ba	x515
a0dc9e4b-3386-4ec3-bf6a-320af40c66d7	745156
960e5efb-d88b-4e5a-b7dd-313cbcdeffc0	x13
f7c37828-9f66-4168-ac6a-30129cbe15df	x13
792ce6f9-ba5e-4fe7-be88-0aef5496658b	x503
a7e240fe-c0d0-40a9-9830-1a2e041a7d10	745156
a7010203-65d7-4820-8ae8-5ef8f021453e	x408
f3c800cc-d6b5-477b-87f3-32c1ff5d614e	745156
53b81265-5368-42d8-9acd-79d7a14786bc	x13
83cc01c2-778e-4ad9-a410-6d66d525003d	745156
fb554259-bbdf-4be6-b70c-558b4d75ae00	x13
a75106ff-c207-49ee-8f4a-756ef4eaa9c2	x301
05ea0999-4df7-40a6-982f-e2c526172139	x301
b22ed6f8-a720-4704-bf19-d508ac777a16	x13
3ee517b5-31b6-4b79-9f62-9dfa5ca5a30f	x823
0654db58-f7d2-44ea-bade-67b4e312adee	745156
7249700c-92be-4203-bf09-09770dfad5a2	x202
ec84d3d2-b2b1-440a-8641-eb6e33e7423e	x13
1f4474a4-b2b9-44b6-8484-8561e8ad6ecb	x301
ddcb7b61-134f-4260-b0f1-895d5dbc3b12	x314
171c5583-69f8-45fb-8eac-9ceb14ffc5d0	745156
1fcf89c7-ce3c-49c4-bb14-c2f626c4a7a0	745156
8bc886b6-4040-4234-a1de-044458e0c858	745156
515e8ec0-7767-4ee0-abce-02412e86ea8d	745156
5d1cd99f-5a31-456a-9ccb-6de48fde5430	x408
f1a3d787-ee33-45de-bb4b-138b9d01da9f	745156
0922acb3-0575-4a26-beab-5481bd760cc1	745156
2de9b197-6b6e-48c9-ac27-3c023905aeef	x13
9491804f-ad93-477e-9756-92469bbc6966	x13
e5541faa-fbd0-4bb8-8066-bcbc08937375	x13
64a07e60-0a0f-4603-9e8f-cf5852d091a0	745156
974af6a1-f653-4d0f-9c05-cee9fe0a9dc4	745156
bdcb3619-fa38-4ffb-adb3-0b080332f131	1435461
8b9ff514-959a-45d7-a78d-0c914e3e53cc	x13
9bbdbace-eabc-47c9-85fb-ca6710aa6389	745156
2217e7b1-1129-492f-908d-bcefabeec5b9	x13
c3618b0b-376a-4f1e-84a4-e0658b5c4e7c	x13
ebf58ab9-7002-49b4-8d28-76f148566e3d	x13
ee0a8722-2c2f-431e-8a1a-88ed95938a62	x13
3b1fb177-0e4a-4cb2-b91e-8c1cd758c1b6	x503
47624abe-f1da-4c6b-a330-3fce3b3917d1	x13
a8737703-f255-471d-9a78-2078e5ccf1ea	745156
05b6a0c9-6f1b-475b-89d9-14f2c3799df6	745156
d46f718b-b737-4413-a55b-82434049cbac	745156
61863d1a-94dc-4c05-b8c6-b1bdeac6f292	x22
ea44d015-2bd6-4b74-a163-4d62699ef34d	745156
1ce3d466-4152-44b1-8c6e-2d406f4eb257	745156
de6eddc0-d201-441a-bc54-3a389983c3e0	x13
83aaadf0-4b95-450c-8e05-392a1f3b1156	745156
5343b2a3-3760-4f7e-a84a-fffd235fa0d5	x301
64313764-2697-4efa-a494-d9a258b38f58	745156
96aa6eaf-aaf2-4e43-a50c-7ddc30558f65	x13
5c7a574c-26e8-4623-a07e-d277bb854cad	x13
4183f851-3896-45f9-a421-26e33a9f8d59	745156
7f0ec98d-1b31-4433-b877-4a1ad4f19b31	x13
822a939b-9b95-44ce-b942-b8b693e1dec4	x13
f37aece7-b60d-4149-935b-1d721c18cea9	x13
fa0c306e-dce9-4dbe-be23-0c5ac67cbfcf	x13
55315575-8302-4e03-ac43-0eca4fa8a58c	x408
7a686893-1d96-45da-ad0f-e51f395668f1	x13
db812793-b047-4627-9a75-abed7f9b9fc6	745156
1b21604e-3ef9-43f7-8469-ac3bb2ee0100	x13
c157f90c-5978-4164-ae2f-f034a45fd8ca	745156
04e64456-7967-4dcb-a88f-25bf6042c4ba	x13
a86ee05e-2f9f-43a4-b2b9-c360705bd35a	x13
f33b3f4d-5aaf-420e-9a85-eb12d3270f30	x13
9a3784ba-00c9-4097-a408-082b2c4a31f1	745156
b52f02c4-3489-4f6c-be91-02aa5a69016b	x13
774976fb-361f-4e9d-bb80-b3890d00f82e	x13
c8db32e0-85c3-45ab-a1c1-4276c0c3ca93	745156
d923327a-c176-4809-a2ad-796d41c39afc	745156
bd3a295a-e0dd-4e4f-a0ea-2c407cec7d4b	745156
9f16879f-7b22-4c96-8d2a-29346c87f014	x13
64c3bbdc-dd62-492b-b056-1dce410aec92	745156
29f4115a-579a-4bc2-b75a-787fed34be24	745156
1868197d-4526-433a-b107-1c3b5a2bf60d	745156
3b0b707c-0943-4e8f-9927-8c8a59085ab1	745156
d76d8f46-6ef7-4ee7-af33-a5a03a73972d	745156
1225900f-ff5c-4dd4-b1dc-5d11e9cbb2e3	x13
7f975cc3-8ef1-4d1d-9936-b61487483c35	x13
c8d9cdc9-5787-4bf2-86b2-528305bd8aea	x408
4b332beb-2cc3-45fe-ab0d-a0411d15ee33	x515
f8530bab-a585-42c1-a1df-63d49a57007d	x312
b52fe677-d64e-4ed8-a499-5d4c9dd69eb9	244319
8054d117-5ea3-40f6-b5f2-c5e3af535f62	x515
920cfce5-120a-4ac0-b6fe-f8e22a6fe902	x192
8faf09bd-6595-441d-a26c-a18b5780b3ec	x368
1b50bf16-4379-4f70-a701-1f9a692fa3d0	745156
9e871953-ead2-4105-a9cf-f6a25607263f	x13
690feadf-f101-4bcb-bcb5-6fb9e9aa8651	x13
b28aa751-9a30-4084-bc6e-c30c0f068363	745156
2ec46f5c-3d63-448a-9ad6-76a2b90b808b	x13
b0712162-2ead-42af-a7ed-55b23ccda01d	x13
d8c7c08b-b4ab-4bfe-a5a3-ee9030e9f740	x13
8ac07a3c-c346-48ec-a726-4ac6e128acef	x13
5b1c43a6-8970-40a1-a81f-f9784a4ad698	745156
4a6bb397-f02a-4911-9c7b-a5bc2cc694f6	x13
5dc42b9c-39f7-4948-8c80-8b1f6c8e3959	745156
5295d9b2-aa67-4bb0-ace1-980c1cbc2d52	x13
f255645e-e72a-47e4-b5f5-ea9080ec9b1a	745156
73c69b50-120a-477e-999f-d38e895c823e	x13
f11da604-8c9e-4d55-b502-f673e5291cc7	741093
d26af744-5fc0-46c7-8259-a07f323ab7f4	745156
d47ca159-af8e-495a-8cfa-1c58b95f1e3f	x490
5db96320-cd15-49a4-9061-817c00689411	745156
1fb6b9ef-4ec2-471e-a971-37c333ef0193	x692
57e645d9-a7f0-4ac1-a7c9-520344ab21fc	745156
d9a8a61b-bf7d-40d4-88a5-c6807bfcae9f	745156
8337d72c-a9db-4d7d-b2eb-f545b6f1a4dd	745156
e4aa2396-4d08-40c4-a292-0d61140b80d7	x13
c5b3497b-e205-48e7-838a-1531e6c16588	x13
83fc5688-7dc6-4b82-8803-f6d67f0f926a	x13
c519af14-6640-4a03-9cce-a38a80abb147	745156
7e9ae5f4-04f0-4a89-b2a6-c301fc2642ff	x13
daf77e60-0c4a-40dc-9ff1-c705c0f3bd70	745156
007898d6-7498-4a89-bb39-22e92bba46ca	x288
cbbaef21-fe57-43d3-a176-673e8755632f	x13
93dfbebe-5f5b-4a08-9cca-938565e01c9b	x677
ec0dfc1e-a59c-4591-a494-82180b35bffd	745156
588bff9a-27ca-4668-955f-2c8494f55898	745156
6af6da22-aa76-4007-8619-28c0cbbada03	745156
ffb03a85-b30f-4c19-a511-f4bb939a2526	745156
6b8978b7-2d96-4455-9735-a6fa20d91a2a	x483
09e4eb5e-cb5b-4303-9770-4acc4cffa607	x13
084c8184-d80b-459f-9a05-69f10f2fe755	x464
5cc6d69a-e41b-4118-b214-5a3f30400fb8	745156
b1f6871a-6a42-4252-8dce-30bc27614d84	x13
25ee981b-f176-45b7-a1c3-6e40a715fea3	x13
d8e41c55-8a28-406d-a4e7-70cf8ad8d49b	745156
e87c7c71-199d-4efe-9bcd-13566fe2c7f3	x13
1e197ed5-314c-4982-b5ea-defa8270fc96	x13
b072e672-7c2a-4b38-90c1-fd0d7fe1e6ff	x13
81c8bc83-efa9-4253-a719-4040c9aee723	x13
766a5926-ba4f-46c0-900b-66ddcccbe452	745156
db8b0947-b662-4a01-b970-4a4858b9da77	x13
e99134ef-36f3-4987-ae49-565ee500b15d	x734
06c00ae3-9155-49fb-8743-8ae6ae645767	745156
591341f3-0a74-4704-ac28-2198c485e177	x13
19c4b78b-a929-4c84-bd22-63f409a9eaac	x22
a0024d29-dbc5-45c9-a4ad-a21e2e6bee5e	x13
635ea9db-1fa8-48ab-ad63-7b2cb512ad3a	x13
f7e7ec0d-eb7f-4959-aef3-a74bfeca40d2	x13
63630a5c-2fe6-41e7-bad2-75b6e39d75f2	x13
cf99a71d-b71f-4179-aca5-91038f13ed9f	x785
fdd11bc5-adfb-4e70-afe1-d48dd4c01822	x13
d4917f62-a8bb-4259-8b8d-b9bbd80b5b28	x408
bc3d018f-e3aa-4c83-8e27-93ddd98be664	x313
0eb3383d-62f3-4c1d-8c2b-5f6f1f96c9e1	x13
8a50b84c-a771-4250-9e41-61fca4abf2bd	x660
8fb8d484-1c81-4e31-af74-2e5f832d3dca	x13
9d489f13-2391-45c5-9f69-73916518ec9d	x478
9ddf081b-b0d6-4095-bb83-1bef47fe7446	x192
39b9ddef-dbd2-4164-8a00-7f93ff11b14d	x13
c153076f-a9aa-46cf-b211-2ba416799a75	x13
6a2d0db8-b1a9-420d-9115-1e7f73bc77ce	745156
73e5ed22-4961-4fbf-be59-af44a585162f	x13
9fdefe3f-5155-4085-8819-4d241bc1fd12	x13
9602c11e-0819-47ba-aaa5-807adc7f85ad	x13
586b4c77-373e-4339-aaac-1ea817e267b0	x408
5b4f5e26-fe0c-408d-a936-99d58bb5bbf4	745156
3f05ec8e-3285-4d92-a640-e3bdf7fbd1c4	x13
78a7bb02-1027-473f-8b20-5831f82d3889	x408
7d4f69c2-e480-45af-90f8-5df535437f20	x13
bc76d1a5-4df7-4ac0-80fd-e2d918917f5b	x13
20b6bd99-3756-4e4c-bb28-881c4ee0ce25	x13
ec877dd6-0476-4541-8a54-56b31123bec7	x13
88e90bc4-6089-42ed-ab1c-cfd90c2e6cd6	x515
1910fb06-af39-4120-b478-77704f9ec822	x251
1ce4ee2b-f56e-43ec-b2f6-632d40b9493f	x660
7c236f8c-90d7-473d-8186-3de376a0058d	745156
a0cfa735-927c-404d-8ee7-1a0fcd9493f7	745156
f705a4ce-3643-48fe-a5ce-60dd0a501ff7	x13
93fe993a-6e65-4ae0-9dcb-a099de562632	x725
ffb4b110-3d62-48f8-8cec-cf9842c1b21b	745156
fab2e4d3-0f51-4a27-9a38-fd05cb674f09	x13
91e5f82e-1f6b-4797-b665-fa51ff4e8273	x475
6558ab8f-ad70-4cc0-8076-d36485e13308	x668
547fb59c-4154-4794-8b7a-cdb0abc4f5bd	745156
f4e6741f-a294-4ec8-a0eb-3cff5631aba9	x232
f82dac7c-420c-49c0-a9dd-0b9f81f100f1	x13
6fc0df42-bcb3-4d51-95ac-2f67ce5e4771	745156
1920e281-d170-432d-887a-b1e8f858d1de	745156
24883008-f964-4a30-979e-081a81b3499d	x13
c20c4652-afef-4974-8ffe-3564398ed9ba	x301
b0a8a133-287c-48eb-a2a9-ca8bb3889b83	745156
a885ecea-c4d8-4863-9f44-914254ef6d82	745156
69c873f3-7557-42c8-b6c9-e4dfb7524b5d	x13
3af61672-94e1-41c7-9bb5-4a31b4393e11	745156
ddc5e7f5-d8a5-4cfa-ae3f-7c8ee800b95b	x13
0420bffd-fe56-4c88-8248-84674b1da2f4	x13
bb0c0d2f-aedb-4460-97f8-e6e632687280	745156
f7880063-855e-40af-b01e-88f88f536bce	745156
58009ae8-5c4d-4120-864d-81fec703385d	x515
dc63e24d-c892-4a9d-9ded-a5d4d6c5aefb	x713
f424f1a6-92bb-4575-9d9e-b5aaa7e879b5	x11
9dc621a6-6e3b-4896-b7ca-ed889125e6c8	745156
3a8b7a69-1b3a-4a84-a842-e48a3bcb63a4	745156
88121623-9833-4c4e-9cc7-8d6982c95a67	x13
8061fe36-893b-4da7-82e8-b200c5f21cd2	x515
af57c5d9-dd4e-41f2-b221-cb70708b1aa3	x13
b89cd2de-deb1-4a15-809b-61e4b157d241	x550
60986ec6-492b-413a-ac82-926811197e16	x660
d63df026-a2ac-4b24-bd7b-78feb9576105	745156
ca964022-4e28-4b78-a76a-8fa8d6cc9f39	745156
5de70c48-37f2-473d-8092-b53a63fa925c	x13
444242e4-62d1-4309-ae2f-84f347896eb6	x660
84d5806b-7efd-405b-b6a5-c22c154bd00f	x13
628c4525-0a70-48be-9807-a114933c54b9	745156
2d2605d2-a76d-4201-a52e-a0693b5997c0	x22
9b2605c9-a80a-4c13-8690-04344fda62fe	x515
279e4692-6b55-48a4-9d94-663cc5ca4519	x408
52ef5106-7189-44ec-97cc-c2351f9be303	x13
834e4359-8a56-4ddc-a71a-bc13fdaa75be	x329
405e9c59-3fee-4bc7-9cf0-1dc1b669a5c1	745156
a12f2def-251c-44b5-8529-e71f37ea1fff	x13
b84ab857-5e6e-451b-a83f-3eb178f3dd99	745156
4b7b8e4d-6616-493f-bf0e-4ef4a1829285	x301
ac68a120-dfd7-4309-a981-73c152483a70	x301
f527824e-7c4b-4bb0-a5a6-4c3afca2c0f3	x301
78b69306-83c5-4e79-b911-bc7c2518ceb2	745156
7396159a-8734-42c1-8f25-f30b819db4a4	x809
94980293-4230-4ab2-9c3c-1918d5568538	745156
b5e9218c-1142-4691-b04e-3ba3424e86d2	x725
00f07bc0-9d14-45a8-bc1a-3c401f99d904	745156
76cd8f27-a8ca-4ae0-9695-58c41b38c7da	745156
96902a17-b0c9-483d-89c1-7db4894059a5	745156
5500eb8b-635e-4dc9-93c3-3164324bcb87	745156
5bb480f0-e835-4642-beb0-b63533182d00	745156
04012bae-9814-48dc-ac72-e67b7592ecf8	x13
de87ed3b-2f7e-4d95-b3a1-746cad608c73	x13
057b4bb7-9fb0-4c26-8a42-a2cd047eb2da	x13
b6d4a37a-595c-470f-9bcc-91d32984a09d	x13
3352341d-f6a4-4606-b064-40b4edc717b4	745156
b85dbebb-0ba6-453f-92d6-d2ad910448d5	745156
aa2130ed-a5dc-4b94-acd8-4797676f6f34	745156
8cb2845f-7efa-4547-be3b-f49713df9827	745156
85b419cd-f2bd-44b9-8cfa-71b7f4ee0d90	x13
85425f97-b183-4495-92aa-16520b3b4b72	x408
3d3a55c0-73b9-46e1-90ea-cf13af88c4fc	x13
895d7436-5271-4524-8b34-afef165d4f27	x13
5ae92696-9077-41ac-87ec-0c4337d92c8f	x2
c38e73a2-894a-463d-925c-02b81964bd02	x515
4fc84259-c74d-45af-abd8-a7e3382a16db	745156
f7603822-635a-4ad5-a249-d7f372e09d1a	745156
c393a61f-2311-4af4-a9d5-0131650f765a	x13
69390f2e-702a-4fe1-b62e-973c05018b08	x13
5d699689-6388-405c-8255-c41a315406e3	x13
e2ca0e73-aadf-47d6-9177-5d1ace9d7665	x408
9a4eae23-8c94-43dc-b858-22f48f41c3ea	x13
ffce6c8a-a1c0-4e5b-a669-165900fa15de	x301
4f4d6c53-69dd-479a-b5a9-12f920947746	745156
475f440f-a90a-48fa-86ac-7fe68c20f7a4	x13
cccf9911-a823-431d-a9f0-df3296ef59a7	x13
ca911a01-b750-4894-9ecc-cc3ead45c5ef	741093
873875be-8e4d-4664-8f14-52e40a5ab32b	x301
00807c15-7ad2-4b7d-94d6-4c6b105c8442	745156
b98394e5-74c9-4a4b-aac8-8b291e20e277	745156
33e2932b-2946-4ce0-8818-437a2b515224	x13
dd166416-969e-4da5-aa45-cfd7a77a11d4	x13
affe41a8-0258-4424-ac39-d8edc3f1f607	x301
a5cdc19f-0116-46ed-ab15-9cdadfd62962	745156
eb12e49a-7fd2-4b81-a5ff-ea7d496052c5	745156
521c834b-d657-4a8d-bfc7-4925b0aaba41	x13
26d1c1a5-75ad-42fc-bd3c-66dfc5a52d07	x515
a2570d4d-1686-4a8d-b03a-fb05fb345240	x13
670db55e-df5b-41ed-acd9-e1eb2d31a4be	x13
8ef63b15-1ce1-45f4-9efb-5c289a45cddc	x13
35b93da7-6722-475f-ba3b-88a3ac567199	x301
fdc3b9ec-43ef-4176-b28d-02ec1279e20a	745156
0f2a9337-cccd-43a7-809a-adde00e4bfda	x329
1ae64b1c-f4f2-4757-ba9a-b71387fee280	745156
166d1d4a-216a-455f-ade5-8300fd410d1b	x13
3ef2ae43-ad68-48e1-9b1b-3203d136745b	x515
da9d3c7b-9d5d-4018-af15-fa758634d149	x13
91b5a405-d58e-4540-a567-5bf55ff33e3f	x601
02d5cad1-51ba-4e64-a5b4-b104aeb0c7aa	x731
07b99309-e5b1-4b17-8cd8-8b433e61feec	x408
7d7bd9e7-f872-4a63-8b65-411fd1336569	x13
5b13e2bb-ab82-43c7-9272-38b5b1b8a1e6	x13
65c2a038-a756-462a-b9e8-cfff2a3d4ed1	745156
4987c078-9ce9-44ae-b857-16d610ab2bd9	x475
67eff105-d6f9-4fd5-8080-1cc88671859e	745156
5c2fe9fc-52b6-4c20-ad4d-16c270c986ef	x13
eb0b9f4b-7f6d-412f-abc4-b5c7f5e2dc55	745156
ec61b1e9-bbae-4095-bb10-09aea88f4538	x13
fcdc0379-c484-4de1-a475-7347ddd996a5	x408
ad8588bc-2fe4-479b-9dda-a298421280ff	x408
47b29a84-4093-429b-b0ce-6625a0d1ea4b	745156
d8dca6b2-93de-4c01-ac84-41e907052692	x13
b894ede9-5a73-4935-b2b3-d0744965a23a	x218
628e699a-9a26-4bd7-868e-30a9efd64d17	745156
b5bed376-de9c-461b-8e4c-6bbb75afffeb	x301
3b2c33e2-48e6-4879-871e-bc4232d97c00	x13
b2389579-22a5-4d50-b90e-a6ab19e0742d	745156
adc799b5-955a-415b-899f-829e6077ba4f	745156
4aa5e76c-234d-4cf5-b719-1833ae933c75	745156
0a5f848d-0224-4745-89fe-87019fd19533	x301
9d37fce7-6ae9-4199-9680-11d17b365ee8	745156
ed93cb9c-2079-410d-b003-0b9fff0eb7ee	x13
826e88e1-23f5-4c16-94a4-35937d6ffc9d	x13
88b5f1ac-0acb-45d9-b522-4a31a72e1984	x13
c90b685e-a083-4293-8bf2-e19495018dce	745156
67d9da39-3f5b-45ed-a126-f5949ee9e79a	x13
f66a09ec-c0bb-4a2e-ad96-0400d8074df7	x13
1b9770a0-73be-4a8e-b993-3a012deb0eb9	745156
832e75f1-69b7-46d2-8da3-ee2c4edbe689	x13
fb80e4a8-a297-4eb8-9c5a-3073c50ddb23	x13
aa4f9b5b-8684-4503-86cc-41030765ffbb	x13
a82b4001-33aa-41a7-ae7f-670d037ea64e	745156
747934c8-d6dc-47a7-9938-fc08944558c5	745156
16bb464b-6da7-4e58-8542-8525afb0d911	745156
eff57f46-d9af-4db3-834d-67ee352f65dd	745156
9092d1f0-87db-45f6-a54b-c371268b0dd1	x668
b565d52b-6009-45e2-a36b-c8812638a4e3	x22
e0ee268a-7196-44f0-b7fc-132b1d5d2857	x301
71554628-1bab-4743-ba07-34209447fc10	x408
d0b23a9d-1641-48b7-b515-bf0b6c491628	745156
1cf8d85d-2e57-44d9-b4d3-d2498bdce23d	745156
dae27584-f54e-4ecb-8a88-823d8c5bef66	x13
edba53cb-1928-420a-97fc-77293123ee73	745156
12cf5cf1-f117-4df7-b5d0-1eadd0b71df5	745156
344e5344-ddd7-49ec-a4b8-a964413c470e	745156
89e3f7fc-cdb4-4769-a492-0a99a8136e25	x13
777093b0-2022-4f18-8134-c746b26a5730	x13
0323f326-e9ee-418c-8f43-d5f38e6d0fe6	745156
d1e5938c-0a2c-4c34-a469-2876b125fe94	x725
b8570025-2838-4c26-b859-483ddd900558	x515
6d4d88a7-50cd-47ce-99cd-79d137eca07f	244319
4581d393-2f6d-4a32-865f-f062b9c67ef7	x13
6f9ae593-af50-4111-bcc7-bbdc0a02a17f	x13
19b8a19e-5848-4e3a-941a-829ceb7859d1	x13
397f22d5-9f19-4252-97be-7b99432640e4	x515
4adcae79-462b-4643-a847-3adaf2348c42	x13
bf6ea30a-1eac-4cc3-b00c-d0e261ca27a7	745156
73be2ce8-312a-4dc0-b42d-ab08114b5670	745156
81c717aa-06c9-49ac-bd3b-d07e97cb15e2	x187
988d5ec6-2338-4f3f-82df-7c32dfe8365a	x13
2ac00635-c5e8-4e94-9faa-f90c96525716	x22
23ddb541-bfd2-436c-b77b-18430bb91994	x515
8439915a-ff14-4b20-912f-aeb9c1e8a486	x13
945272b7-3ae1-4af4-a0f7-748a8290a390	x13
68da0b23-8807-448d-983a-1697baae2436	x13
cefb7df3-492e-4eed-9631-0065026ae3c1	x13
6111ddff-9541-4882-8574-ec7c02bae253	745156
6e3ed37d-35f5-448b-8873-5bf89ab8e2d0	741093
60678008-0111-45c3-827b-1b390442f8a2	745156
225c2e67-8a48-4e6d-9306-74f70bc57de2	x13
0ecd469c-1a99-405e-ba81-24554b448e18	x408
23c6a7b7-0b59-47b0-9616-46945c4b4b30	745156
1b76bb14-c429-4e64-a009-6466def645db	x13
8dc0e39a-c2c5-4d71-93da-5fbb6ff2f24b	745156
b1cb6491-db67-4261-9913-f7f2f562ccc9	x13
3636dbdb-1961-4f57-bbfe-8c9daf43d929	745156
a0b54220-52e2-4e86-b1fb-fab9474778f7	x13
04757f1b-bfb6-4dfd-bc98-e2ad6b17fa3d	x13
5c104525-077d-4000-8ff6-24fb13e3284a	x13
0713f32b-bfe5-4369-93eb-08960f5f0824	745156
b8efe6f4-4e90-4673-bd16-e1f218f23cee	745156
6979b1d4-87c8-4ff5-ae9d-1846a1434c4c	x538
f4b3377f-f3cd-47bd-96fd-22a8e57b6b19	x515
d35cf48c-20ca-44bb-bebc-d67c55a5498c	745156
559b8d63-0252-4028-87f6-de2c34f95409	745156
f1bd1d43-5f42-4593-ae03-d5c25a54c7b4	745156
9ccd063e-6381-4365-882f-42fa3727a660	x13
5ffa1104-f14d-4549-b3ce-401a94741a9c	745156
bc372b97-b4c2-41c6-bedd-77fc9d02d06c	x408
e31a1f51-915b-4f24-b203-3ce0d91ea845	745156
f853e724-f523-4062-8a8b-1ea8f385bc28	x13
d1fcac7a-fdf2-4b06-80a7-ce038479d284	x13
69c67c5d-abba-4b06-a795-94271d1f06ad	745156
47edb8c1-e5c0-49af-a184-a368288d0ecd	745156
f3b10563-51c8-4a78-a054-3adf8270c888	745156
5e5ad073-bed7-4dd2-9425-487f468c882b	x13
d8b7b5c1-57b5-4ab0-a3a8-632728003061	745156
6fdf84d8-6a60-44ae-9f25-9b3b95030a61	745156
9a00bfbb-f158-435e-b1c0-0d5c1ccd2b9d	745156
3e0f916b-4cad-42e8-bf5a-dd964a729781	x13
465acb6e-9f0f-4180-9829-6a427ce1f453	x13
4abb3936-9c36-4096-ad5b-829b90c74a1b	x13
babe133e-fc7d-47c3-b6df-0c29b113d02e	745156
c2b1c679-a9c2-415c-8939-327c55c4a8d4	x13
277363ce-0f7f-4620-96b2-a3960605dec9	745156
31ab916e-c4d6-4b15-8026-60fd513c6173	x605
ff8457df-ca52-44c9-a894-3100d8ca88d5	x13
2ed01de7-8102-407f-b08f-e0d0be12c55d	745156
92e5ec69-a060-4602-a798-e0cf842e4def	x13
dbce93c1-19d5-4629-af10-b9b02d2bd2ff	745156
8c84d19d-11b3-4efd-b986-535b593634ef	745156
d6c9f650-6f90-4eca-813d-034b8fb66f3c	745156
ac571660-ae4f-4f86-8a87-9320ee53df72	x13
a1b7c5a4-1449-4b0c-9016-15dbf6929da3	745156
db9d83c1-6724-4e84-a012-be2fb398230a	745156
bfbe20d9-11af-491b-8925-70736d7df9f9	745156
67adf1ee-cae5-4e0d-83f5-7852ecf3509f	x13
bf631bf7-af28-46dd-9b14-d0de133e821e	x308
977a4894-dc84-4e85-b405-e6fc2966eca5	745156
bcdc2b32-4ef1-4579-a324-674c27652289	745156
4f040e4f-ca0e-415c-a5b6-387ce67aadf4	x13
435f6d51-7377-4025-b202-d217730353e7	x13
8d28cf06-95c0-4146-9893-d748630c5e27	x13
e6c80fa4-9383-46e6-bd4d-95ae5837d5b3	745156
a4919791-5d68-46c8-8a02-8412bd8522e7	745156
08605c6f-b0e0-4935-b5a4-a273236749f3	x408
54b7c635-5a9d-415e-8dba-81b7f9e19dc2	x539
542c0370-4a5e-46b6-b1f4-4df01ac0e358	x13
9e0565ce-7d38-4fc5-865d-e86957394667	x13
343ccb23-9a87-418c-98be-9dd13611ed78	745156
660a4699-2057-40af-9eb5-a3b02257f0da	x301
bceec905-8597-480a-ae94-d6acf814594a	745156
c17d5358-13fa-498a-9067-3b7dab14c070	745156
a5173093-6e2a-45d6-b1d3-f732aefbfa8f	x13
7b67161b-7a1c-429e-b199-2c179bc5cd78	x503
eeca696c-309e-4b4a-94ef-2cff0bac22a4	x301
fba93c4c-efca-4686-b777-2a44feb85e5e	x13
5cf31ef0-32a8-4359-8f9e-b7bade9d6755	x13
08b38ba7-2e51-4a3e-a0ee-8d757f98e7eb	x13
9c5d16e6-7223-4a5b-9b17-fdc01cfd149f	x13
656fd8df-fcaa-424d-9711-c6962afaeb3c	745156
adbed5f3-e85d-479d-a0b6-0268034309bd	x13
d51ae0fe-83d9-4d9a-b203-e1ae3a5aa3ce	x368
3e4a8fc3-0511-462c-bdd0-8ab84e352652	745156
7ce3f34f-23b5-41d9-b148-1a3deb29c02c	745156
6beafa9e-5258-4d76-a6a2-9e4d9751eb8f	x13
4e921db6-a895-4928-ac39-14b226abcfa7	745156
3f201396-4f72-4104-8c6f-4890e2fdd29a	745156
0367d60a-e11d-432c-8d62-0d1e5fbf3d78	745156
16446bc7-8f2c-49b9-9ef6-e7fdbdc3d7fc	x368
cf16ca82-75d5-4579-88fb-6fa6345eaa47	745156
ed64f7b8-e48c-4ebf-8560-56c03ca792f6	745156
80f1c742-9003-411b-b570-6967f6e66818	x13
ed31e76c-2798-497f-a45e-a32102a7347b	x301
3c4caf5b-273b-4c26-97ba-65257874931c	745156
8f0d30dd-23a9-4b41-91fc-6323a1b02029	x13
f9de4a2c-215d-44b1-bb93-159b04645212	x13
0024bef5-9602-4101-b6e3-ac33570dcfa2	x13
96f59967-5955-4a0a-a553-0cbb8a09599d	x13
f5da2f6c-4781-4824-acd8-2b8d45638f6e	745156
b3d50078-2f47-4e6e-a3a3-37acbd26ca20	x13
70814edb-6e6c-4158-ad49-305946f64a87	745156
75d77f8b-15de-449d-a3cb-ad39cff9db0d	745156
dcdc37bb-c2fd-4ed6-8c74-d14ba7e4be38	x13
b1384fda-4b31-498e-a2b9-4400e4d59328	x13
4fbe0aa4-b027-4b27-89e4-59d10a8f396d	x329
7fb10caf-1e20-43c1-968d-d5ebfaecc75f	x13
d53b314f-3bc6-4b94-9198-70b79d37437e	745156
85cd16ff-9f8c-434a-9c12-64cdf76efe81	x13
7bc37e45-d946-4301-854f-dc35977177a6	x13
e648bf56-0f17-4b62-a5d9-b7b7fcfcb0d4	x13
439b8c9d-ff7c-426e-80a9-18d301344f33	x660
b74978cd-f7a5-47cc-880f-df5ab9babd79	x13
ccf5206b-10a8-478f-bdc7-525afe38531c	x13
8b5e73ae-df4f-4c6b-88d6-e382ec3bbe4c	745156
dfab22fb-df17-4050-8ed2-b1d9bba41047	x301
10e38b68-310a-4aab-851f-5a801d3df493	x297
b85c3086-d9b1-4755-851c-87a4a8093037	745156
af577ccf-40fd-44ec-9ede-015d4f6d47da	x13
9f6f7a82-373c-49e4-a1ef-ba1ced2ba668	x13
d1ffe723-414e-4991-9ae0-2a2cd2ba21ab	x329
36e9aec4-c398-4ccd-b4c2-c356cea2dfdd	x11
c4dbfa49-0f47-45b6-aaaa-f274c13203c8	745156
32767130-7ba0-4754-b637-7399067d35e2	745156
78150c6e-8da4-47cf-8778-d3e2e08da927	745156
80c9cf00-96db-4bf7-963e-21ad89fcdb5e	x13
7f83b0ea-9725-416e-b09f-ee7e284d898d	x503
8f93d5d2-0e46-4fa8-b874-f3e975be1577	x13
63c2a26e-6142-414c-878d-e490db999264	745156
63aae329-4e65-4ad5-9412-5aa130f351a6	745156
db6771a9-c0f6-4280-83e3-42852edff83f	x13
4ccc3461-d0fb-4698-a9b1-5142aba75141	745156
c55d900e-aa21-4ce9-b63a-7cffaefad435	745156
5dc27fd5-8463-4944-b377-654ede62eaea	x13
51d5dfdf-bb09-490a-ba0a-3c67d801696a	745156
0d3eafee-440c-4cc2-8309-350b9f6fa383	x527
4e7115a3-fd9e-415c-9f49-536acbce7374	x13
c5d68221-ad75-4627-a717-c619a94164b2	x13
9bf2fb1d-6bb1-457b-aed5-92509e4c817c	x13
d842aeec-69a4-4104-a36c-63c8adc6bf1b	745156
23449b86-ef80-41d2-ac5d-e6aaf7a33da4	745156
3c330788-c713-4802-b9e3-98e243d372dd	745156
cf08ae20-1ddf-465f-afe0-d5e264604415	x408
817c1ed2-58e1-4d14-b8c1-f2656433572b	x13
08bab434-e317-4c5d-91b7-c6ace8d4bb8a	x13
03c0cb05-6243-48e4-a062-cbd83a40d347	745156
080ef738-eaa9-491c-a8e1-a9a8cae767a4	x13
a5053377-d88a-4259-b4f2-9a1ca535d594	x13
bea4f28e-9c3e-453e-aac6-30d7818dd691	745156
16157ebd-c2b2-47fc-be0a-e22be413d207	x13
e9deb903-ecd4-461c-a66f-755d88f2136f	745156
89ffa327-5235-4270-843f-31045718a417	745156
e64cb28c-cf12-4ae6-b4eb-8cc242226076	745156
7e89bb61-6a5d-4fb5-9e62-ceb6dbd65917	x72
bb4e04fd-8639-48ac-9c72-74bd5af2926b	745156
f4116cf0-b038-47ce-b8eb-dc48de2fb468	x301
c0780bd0-3af6-4980-b5ad-8aced6f34f64	x515
729f2cab-2426-4e85-b5b3-fde9beed2599	x358
ffad8f4c-ab7a-414e-b651-845cabb766ab	x301
8eb18fbb-7002-4af1-b841-5bc11c0a4b9a	745156
899a21fa-5414-40ea-ae68-365c98ffb7b5	x515
aa2e043e-0342-46a7-83f5-8214ec5026f5	745156
73b3b05f-7077-49a9-856d-5fa69eef9587	x408
9134375a-3506-42b8-afd0-e3aa4fbf0d60	745156
d1d8ff50-cbb8-491c-b708-061a945a1ddd	745156
9cfcc9e6-756a-44c1-a7c1-5739dffa8c40	745156
4a877d03-42e3-47c0-adca-ac458087ab23	x13
dc2f171b-09c3-4135-ba10-373c381edcbe	x13
4b44ebd4-3ff2-4ba1-882e-468b2a79e9b0	x13
8db2c43c-feb7-4792-b36c-e5029f1af1c1	745156
98200b8c-c04f-4aae-a8ec-9ade0ee09afc	745156
4955bbeb-4ed3-4141-a126-4a5ef498f62c	x13
e4d1ad16-106b-4910-ae1e-2689c3f0863b	745156
faab0f6d-54b6-4c96-8e6e-673f3bfc350f	x13
6e34edea-a9ae-4c60-a749-d37af13a2885	x601
aba8fba7-327d-4a41-8706-c7e9753fb178	x13
b0caab7d-08e7-4f81-b9df-1b3a174846bd	x13
5fa04488-a13e-46b9-b42b-344f44a81fdd	x13
b3c61208-a16a-413f-8d6b-bfb966deaff2	x192
7f587375-5565-4439-a45b-3f4051c77cfe	745156
655614b4-cff4-4d1a-bd2e-1d6df32ef447	x13
371620a9-2e68-4c4e-95e1-82c670c327be	x301
1b3027d3-136f-4a42-873f-6df0f718b195	x13
345b2d0b-874d-4bff-a98d-7f4b89cee792	x13
d7a7eef7-5135-43df-997b-229a33a0143f	745156
bb8184a3-0c19-473c-9950-4234d3dce0fd	x483
b78d0bfe-5f77-4e89-9546-0875a438beab	745156
202755a3-4972-4d6c-9c78-714fb093fa34	x503
a12ce491-a927-41dc-9f92-5fd041c018eb	x13
fc930e59-324b-4bd6-9db4-bba4f32bedbb	x483
a171415c-11a0-47b2-a44d-9f94dae597b9	745156
247bbf89-17e7-44b9-848b-604a470de493	x13
dee73f84-d1cb-40b3-b3d6-c0226b356906	x13
8ce3e3a9-694f-45b4-ae51-0e17d5edf614	745156
9dca7f2d-f0e5-4ebf-8bdf-bea321f90974	x13
4aa76e84-f2f7-4d04-a502-cdbe362d2220	745156
3a1a27d5-98ef-4900-a2db-ff9f5cff767f	745156
0df3b5dd-aabc-44a0-87ba-6938831311cb	745156
73c7cdcd-653e-45d0-8fc9-381852d4fc9a	745156
74dd9088-107f-426f-9030-bb8f7cf05b48	x13
25748846-e90c-4ca8-ad56-bca5e3078ba5	x13
7db237f5-5992-4cbb-881b-3a68bb2913d8	x13
d425f977-2f36-4466-b739-b11bdeb13706	745156
b8726222-89ae-4f31-bf5a-c547759e66d2	745156
07288b33-5334-482a-bf9c-e788f782e577	745156
c47c5ce8-cd07-4d73-8487-3429847a8684	745156
7a39b817-5659-42d8-9c31-de2f679b225b	x13
758b02c0-5503-41af-ab05-3a7c74a6f318	x13
87376c8a-8a0b-46e5-b13d-80cff5fa98f7	x804
cb9d1136-af89-48d0-8ab6-b2424c6b1e21	x13
c5663e1c-652b-4e94-ae68-21bed6632bc7	745156
fa425d93-a6d0-4cf2-8ac0-630223799625	745156
6deca14a-2192-405b-bd54-1be77157533c	745156
e4d5e2dc-c0d5-4ead-b6bc-77cf98a85894	x13
f6df9a19-ec76-45df-8957-bc48f9670e13	745156
58f017b8-c60a-4cfb-b40c-ccfe3643d7f9	745156
0578d6c2-c8d2-4902-9789-c07a4050835e	x765
4aff4feb-0d38-43d8-9f31-9842451a972b	745156
3628f411-abe1-4151-9b95-b931303810ff	x13
573991e1-0e47-4a20-a953-51a2e985a8fb	745156
68d4479a-6a65-4f29-85ff-176bd1ac9fdc	x13
1acf552f-e266-490b-86a2-d4a43e402852	745156
c4e513b6-1ec0-46fc-9d83-27f25d75525f	745156
1ecf90ad-d7b8-418f-b179-980f9689c5e1	x13
6581f556-85e2-4ca2-b9c9-784c736a7c44	745156
c6a980ef-4b13-4ff4-8989-c2aa12ecc528	x13
c5c5d30f-82fc-43df-bb0a-6c406ac6ed58	x13
47183bbb-dbf5-4acf-bef0-72dceb8bd333	745156
3438112b-8dd4-4409-89e0-b682616132f1	745156
b3c4c854-4cc6-4ef9-9df9-f41bd9a693ab	x13
ecd43ba0-924f-4056-9fb0-ebcb066d5f9a	745156
b14fd92f-0900-425c-9ea4-c28554079162	x13
368c8aab-d5c4-47a7-8bcb-9d2f781252b3	x192
7806fd66-1784-4880-8db1-17c378823148	x503
3a549b4e-d386-473b-8ce4-d720f38b164e	745156
b390be31-3c68-425c-9455-f208c00f3f81	745156
038f0dc1-fbbc-4264-a257-a3498bbc523e	745156
32ab265a-7ed0-4554-94e6-2e4cfb521f3f	745156
64a86141-d32d-4c0a-9fd4-09ee28559b65	745156
e0b8b26e-5402-4d53-9cb3-3021c31d1e23	x408
791d1e94-b78b-46c6-83fc-3ec4be2bee8f	745156
e6db4128-ec54-4a25-bce9-f78443178ffd	x503
438652d1-d180-40f5-8ddf-27c09aa10129	745156
6717052e-224e-45ef-a93b-1391d43e226b	x13
6008198c-eec3-43b6-b11a-9cef5924604c	x13
541920b5-1d3b-4581-87a1-1aa641e4a4bd	x13
6f403fb9-b949-47c4-8e47-ce7d025054d1	745156
d56ee615-0f6d-45c5-ada0-a381c6f31165	x13
6a0fa05e-5e45-4bf0-a831-4510572c46ab	x301
ad73bfe2-7ac7-4167-941a-97f2cc59a3cf	745156
41d9e976-7873-42ad-9b90-4ca441bf55e2	x13
7a2fcb08-18f5-452c-b2c7-978cd6844dc0	x13
1777fa67-554c-4270-a0a6-e68a91947c7b	x716
0f31c8d2-ea6d-4dfd-9043-52209836ef1d	x13
1e358b63-86f9-45fa-b828-3a9513752087	745156
74fe56e2-8fa6-4584-94e3-6e745fe940cc	745156
5bb0752f-889c-4c03-9a76-7112c8060ccc	745156
5b27fb0e-a4e5-4b93-8d66-46a14ce31aed	x13
8edc79a7-4c35-40a3-b9d7-7005d02b3ed6	x13
44980562-54fa-46ce-8589-d6b372b08032	x13
b13d6543-2882-43a9-b2cc-91012d7e6de7	745156
bdc28641-331f-48eb-a489-689f43ed85c2	745156
f19d2b9b-9d6a-401a-a531-056605aabc0e	x13
8ac9f8e9-79de-424b-9d92-6402052d352e	x13
e2216196-e767-472c-8f35-74c7f204d501	745156
9cd94b6b-16b8-48d5-a381-85185d81c3a2	x13
81cd8dbf-9418-4aaa-9f9a-654f0c2d5277	x13
83052f1d-22b3-4e7e-b6bd-546aa0b54ecb	x13
feb43c98-5160-4d1a-877f-c71694703fdf	x515
388c0e64-7e15-4257-b9e4-c0bf69d1a785	745156
80ef63e2-1b39-4234-8605-87ce5b6c80c4	745156
036397d3-5e98-4113-89f4-3a3f8a34889a	x13
2cf735e7-680e-4a07-8c04-8323a68b1f2e	x13
54a3b1e9-8455-4c4f-b4ae-1cb3757aeaa9	745156
9d793e54-0381-4c58-b412-421daac9466b	x13
26a65792-0b31-48fb-8697-c668e5ff1fc0	745156
d23d0a60-c344-4c92-adea-0925b0c60272	745156
e6b28b49-5196-4494-ac8e-d1436f0251c0	x13
0253f62d-602f-4e3d-815d-1a43c6018786	x13
24936ffb-6809-4fca-8785-046fd47b1c23	x13
8fd7cf30-104e-4059-af9e-2291416fc7ed	745156
634793eb-27b8-4d10-9ccf-03b427986cfb	x13
c129a60c-4718-4801-a230-8c01f522590f	x827
64b090bd-2cff-41e2-999c-2efde882a329	x13
ddcf394d-ab6a-4886-8eb6-60317b52fc86	x405
d54cdff1-3b28-47d7-8dd3-04c0d188364c	745156
d86ec0d5-0e22-4f31-9c6c-b935ea294645	x301
efa0d902-e5c3-44c9-9a24-2987dc61eb13	x227
bdb19c6b-eb21-4f6c-9794-0b88a0ef7fa7	x257
bac40707-d678-435f-8e7d-e4318da50f83	745156
6b25ba18-905d-441f-9a9a-9417e8a5c5cd	745156
cf5d53ce-f930-4442-a145-7374f07a9f53	745156
5990a492-2bb3-4e8f-adab-d34fd8dc9d13	745156
1b22b8a2-2e9b-4fe2-909c-75ed717048c9	x318
1297713b-1eb5-471c-bf47-5d4ca76ee896	x13
64bdf798-2400-4131-90e1-e075ab909721	745156
a24d5c21-039e-425a-b41b-3ac6067654a9	741093
692cdd52-b71b-423e-8fa3-cd08fc4fc251	745156
e65ca4fa-e840-4099-9553-d598ce909361	x301
45ed87fd-ab7a-427a-a0c7-36d50d2ac024	x368
7d9f82a6-31a8-4a31-bbb3-e0e33a3ae6db	745156
d50b9e49-55db-4d1d-a9e2-dc60829ce19a	745156
51804ef8-6878-410f-8cf1-77d795b083a9	745156
68a9cf05-d152-416e-9f67-e09dc598785b	745156
212edd99-479d-4e49-b875-e4530c32984f	x13
98f75ba2-8dd0-41d4-9713-0d5e7460c8c6	x538
7eb1cf40-506c-441d-8d7b-efd485f3b14f	745156
2881d152-f8d9-443d-ba07-6586f4270710	x13
219e5fec-e3dd-4d4a-802b-ee5f59a7b5ce	x13
c79f25d5-d18f-4a71-8bdc-c346722d7f64	x13
abcb07ee-80a8-423a-bfe5-6291b0b9d037	x515
2d38fcbc-390b-4e33-a725-eb7cb62d9103	x480
016a5194-70ba-4096-9df6-4e1eea07ae19	x13
2329cf58-15ca-4cda-b264-7c677ea3a2d9	x169
7f86b810-0353-4bf3-abd7-992ee0b1ab86	x72
efb2daa1-935e-456c-aa35-bf350d1bd699	x13
2b99c8db-d4aa-4d95-bab9-55c4e9cc1c46	x13
ef82c2b5-95a4-4136-a5c2-fee88a1d3357	x13
67d7a0c3-2c00-4174-aeaf-733d576670a9	x13
f1ea1846-b7a2-4da8-971a-35b9ba6635f9	x712
024598b7-33b0-408a-944f-b6ce82cec491	745156
df57f745-cde1-41e5-afc3-298fdc649cfc	x408
b723031e-4ccd-4a5d-8949-62de89681dd0	x13
d219b861-9247-4f59-8316-7fec4d8174e3	741093
5cf41056-42d0-483f-95be-c843696a797a	x301
43a8098a-8773-4cfd-80af-e8856556c26b	x13
5acb4c4a-9742-4f67-a764-3d51c27ec6cd	x13
1dfacebe-0abd-4795-9879-31c6f9cec8fb	x13
6d429a66-da2a-48d0-9385-1acb67091f54	745156
be2b76d5-7121-40ff-b1e7-7c2ac42230e5	x13
1647c95b-030a-42b3-a14a-653bd5f9a180	x13
f478295a-9c26-4218-a4c4-04a212348edf	x13
ce2e2380-47bd-45c9-b9ed-550b0eb888c6	745156
24d9b158-2beb-4e74-abcf-e059b5efaeaa	x301
b570d1b3-afb0-4581-876b-3b01ce38692c	745156
274c148b-5151-45d4-ac41-148892b1405f	x13
678fe508-71e5-42f6-bd58-401fde1402ae	x319
1dffb5f7-9dbf-4f93-b2cf-6e9b2fcd4c9b	745156
ed8eec88-7c62-4f31-b3fd-d7ffc3a20301	745156
888d3230-d065-4adc-beb7-ea20075b9e72	745156
e3fdf5b3-c68a-43de-bb5f-f48e36e1c440	x408
6652d3b7-9031-4027-a675-a45d8754c0db	x68
f2487281-3f63-404e-be4f-e434f42a1a4c	745156
b20347ac-e904-481f-b407-013109fdc074	x13
fed671e9-28d2-4004-a91f-19a7e1fb1601	745156
cbcf0be1-707d-4b73-a17e-1acaa305a558	x13
0cbdc39c-82ef-46eb-ac26-9008c3b5fe2c	x111
0cca7f89-a486-4af5-86ac-cdc98ef9da90	x408
fa4df62c-e153-4e25-8f44-ce14800afff9	x13
a7fc2af6-3fd4-4387-87bc-364a12720b06	x13
44ca8ff8-f29b-4631-9586-ef4ccfbaeb2f	x13
dcf941fd-1441-4f95-bae8-8e17c54228fc	741093
876b0ff1-5703-43e0-ad3b-fcec6b0bb378	745156
78fe09ba-1cec-480f-957c-d2aeac2b4105	x13
90e03687-21fc-467b-86b7-d30b47ab07c7	x318
140b51e7-2a6f-4065-aa0b-18fa6461f3b9	745156
c33a8416-51fb-45e1-a773-e4ab8dcfff27	745156
43e5d53d-7148-4963-b732-7fe4f0347a41	745156
50a78d83-4f31-4d28-b4f1-c54a9edd4ff8	x13
154ea665-7aff-4497-85a1-d20cdd5e34a2	745156
ea915191-3318-4dfb-998f-2463697ff55a	x13
61b4e95d-1476-4a3e-bc4e-43d7d06550da	x13
1474ad06-e1f5-47f1-a3cf-1b8caa235b5d	x13
f68d1a68-22e2-423d-8e1f-18689e1cf783	745156
4dbefe71-b4ca-496b-b2e6-2ed0d9939b62	x72
21642998-5ad0-49cb-ab62-ecb649d9bca0	x13
c6ae4bcf-55f9-48de-a559-85ec61dedf0d	x13
5e8cced5-e4cc-4e7e-88b1-15758ccf99a0	x494
f43571b8-e123-45fa-bd47-226235cf57ef	x13
fcf2a9f5-4b5d-4859-a104-322c835b9c9a	745156
64d4e8fa-7744-421a-bb0e-a9b4de2ba38e	x13
8574007d-8ee3-45a3-b36f-b8d6fcf49be1	745156
43252e1e-cf5a-419f-99db-fd328500eaf2	x196
6c5bbe92-c68a-4dba-88f4-d46e7b26c031	745156
c9d7e890-701b-4497-b75c-d9fb8f26ae05	x13
0e4324dd-05a0-4653-84b4-c4b437cfa22a	x13
a4aae460-2984-4884-ba34-c5f906a7cf6e	x328
3d1ead89-b696-47a0-aeb7-1715ba474eab	x13
2694e479-b9e9-430c-9ef0-ccc41b66dcd6	x13
292acef5-1267-48e9-86fa-55cf1f72b8ea	745156
b8a34503-8418-4ad4-a9d6-07551ab815d2	x13
fcee0595-2318-488e-b3f4-59e2bbd344eb	x13
a571b6d8-02c8-4da5-96db-cc3bb12f788d	x13
4d68da1c-b1cb-406f-b7f1-336c3eed1d41	745156
edbf6a36-bdd1-471d-9377-e227558d2856	x855
536b4134-867f-4f61-a426-b41c268a88a3	745156
87d89d94-d4ca-4c3b-b044-fe02a317a46f	745156
e855aa0f-64e5-4ccf-9e5d-c55daf0c5ff5	x483
c9e5d137-0774-4c9e-97b7-77cabe5b39f6	745156
f92dc6da-d451-45a9-b352-eaa1223d965a	x13
7c28791b-58f6-4c56-8c82-3dfa89929388	745156
930753b4-863f-412e-ab77-e5df6357fc88	x13
5e2b1252-04d2-42d0-999e-7c0f88f55d4c	x13
1aa4abbe-5de9-4203-af08-148871a7ca71	x13
42e81685-b335-44ad-9a3f-4d6dcdf0dfa1	x13
f27c20e2-5564-4ee5-b26e-4ab18e43bfd1	745156
a5ca00d5-0ffc-438f-b179-53a078074384	745156
67dd5993-2a82-499e-9ede-cfea1b42558e	x13
df9e2235-9636-4ff0-be4d-beb1dda8fbad	x13
68fa5469-f39c-4772-b5f8-41006bda0640	745156
c28494f5-c0c0-4e94-bf09-3694c9163d80	x13
7f9e61a9-1421-4565-9892-a3a37d5129fc	x13
0e4707dc-bfc5-4814-a068-fe95c318d88c	745156
275d9667-7b15-4e23-bdf0-80f9e1e389a0	x13
92ea78a5-ddcf-46b2-adbd-ef6cddf4e6e0	x13
fad646c5-a374-4932-834b-cc5f575559b2	745156
dd62d47b-7ab4-4c12-bbc2-4c78a334ca10	x13
66ec398e-82e7-43f4-bd5b-9b0072ad0578	x13
c15b269a-0af7-40da-8212-7214764f56ab	745156
1277ff39-6edc-4fc3-976a-3c95607bda75	x13
5427b3ae-0af9-4fdf-9947-4190b091dde4	x408
27fca731-143c-4c51-b62b-46cf2e0b0bbb	x13
0fb35af6-8097-49e2-9a53-881fc1659ba9	x13
832968b8-19b6-4b14-8001-f43bc8ef4dbf	x13
692a1f34-6e5d-4dfe-aba0-82ffe926284f	x408
fc41760a-a23e-462f-92fe-3bdd6c2e9bbb	x13
27a595e3-9919-4b42-9d30-148c5f71398c	745156
6a0384ee-9004-4f48-921c-e1dfc3ede215	745156
34854bc6-ed43-4460-bd37-8713725dec8f	x13
2b6f0052-0897-47e3-b6c9-d659efa92fe3	x13
67a69667-80f6-4185-b7fb-b152ef040baa	x13
d1aee4fc-687b-48f6-a698-34d6976c7d41	x301
41934787-d5e7-4522-b77e-fca611c5e424	x13
9daf332e-1046-4725-92ca-5dfb32f25feb	745156
2eba7d0c-cb5d-4a67-9e2b-77aec2459379	x141
5ab33865-b8b6-44a1-a812-8743f5ee6823	745156
7ad3e4da-5b50-4ad1-a48e-a5f3930f7858	745156
f2427b58-7a8a-424b-99fa-311feb436602	x13
efe92755-24d6-4fad-8ac0-80c9548ae968	x13
4cbf2dd3-c30a-4192-aa28-528674259fa4	x196
9211f348-99a9-419f-bd3a-2a3ece546366	x13
a0cd37cb-bd87-4e59-aace-c9200c043508	745156
650f96d9-2707-4eb7-9d6a-bd451f961566	745156
6a53ed1f-45c7-44c9-8ebf-0b902b3c542d	x13
c9c6cbf8-7005-47fd-a7e0-77e11fae31a0	745156
20f40822-219a-42e0-9b4b-5412d698935c	745156
653f67bd-3c28-4aa2-94a6-c021653a9710	x13
3109c2a9-d31a-493c-b860-987fb46fa3b5	745156
48cd7278-d243-4a3f-865b-45b468f560eb	x13
1c593e2a-b0b3-4a9d-8821-d9ea88b287ce	x197
63f2d4ea-b572-40d6-af64-f5a61b751492	x13
09f3653e-67a9-4aac-a40b-44b127f5c8e7	x13
91380dc6-717e-43c3-adad-9ab7d8f159fe	745156
fa5b78dc-4e61-4ea8-af7c-fba307f9c04c	x338
bcb84917-e37c-4448-ba4e-10007cd9eeb7	745156
74528a02-412c-487a-8078-14efe25f9d5f	1435461
f7468a45-4432-44a7-a437-9aeba0b2d8b0	x408
8823d9c1-ba33-474f-b73e-b94f19f5210c	745156
5079208c-17f1-4d15-93f0-11e6838d7401	745156
0c2fce58-4595-425f-bf11-db1210410cbe	x13
80fa77c1-a1c3-4e7f-bbc6-7aeb5b57c24b	745156
155cba13-f716-4e4b-9f60-c790cdfcb485	745156
1078cbd9-4e99-4024-b81f-ac4283e4d499	745156
53fff29d-265d-47f4-a37e-dba2a5f3f2dc	x490
3d440ec0-54dd-4c63-8d40-939953a33e3d	745156
edf137d0-e7aa-4e55-b705-34af9c90554b	x515
9e287656-b9e6-4735-a295-528fb2c62bac	x408
799efb3d-27ad-44d3-96f9-acfee078a2f1	x109
f52d30f3-b6ef-4425-a9ff-f7458dbb1268	x226
1e5f8d02-4b38-444f-8e48-d7613ce15e45	745156
3a10692f-8356-4fd0-9035-05609363cfcb	x13
772ce7db-fec0-402a-81ca-5300bbe98716	x13
c934e225-35be-4acf-8672-06fe97956871	x13
44b74c08-6200-4b12-8397-0f64f6e0ddfe	x13
d5c8ab94-59df-48cb-b3db-59d3bece0339	x408
d8cfc35b-67f5-4447-bd3c-5ce074c7149b	x13
d84a6593-8947-4b27-b56e-dd04ed9000bb	745156
4d5a08b6-e5b5-45b9-b5bc-f2d633f29e11	745156
906c9bde-6590-4a11-819e-90ed52bb33c5	745156
13ae8cbc-2b9e-40f4-ae52-71c556fb0c36	244319
368f8eca-6a0b-412e-9a56-b8764fcc9582	x503
689f7a88-9efa-4e72-8bff-5c6b84ebd8e5	x13
7a7e3537-427f-4ddc-a530-0fbe89448218	745156
bb365098-7066-4bd0-89a7-d8e60f48a343	x13
f3d9fa3a-f211-4301-ac64-6c3ff52e0c4c	x742
c385172f-2878-4cd8-af5d-5d6cf03eab46	x13
f26db92c-8f12-43da-81c3-6f2772117ee5	x13
b3d9dea1-b9ab-4141-8b6b-2d741612d3cf	745156
1b952c2c-5f9d-47a6-b7bf-c32f9baf21d4	745156
d5b1a00c-6cbe-45ba-a1fa-f635f2327a44	745156
60ffcfe4-f127-43c5-9c22-db5d79cd6520	745156
d80f1c3c-2423-4711-8a24-86c7f5fb147c	745156
94473c1f-1dbf-4c18-9e59-8511292caf8f	x13
e67b6bf5-5588-4b42-9dd4-a174cf883f9d	745156
b752cf2f-4627-4f5f-b57f-d9245320c47b	x13
41e8f399-06a8-4e69-a307-e809be110102	x13
b9dba5b3-9a3e-4440-a1cf-b15c76c5ea69	x13
d9742bc5-35c0-44ef-a5aa-e0d294ffdeaa	745156
31ae5477-f391-433f-93a5-bca8fb4cccdf	x13
738111dc-61da-457d-bbd3-e57d71749324	x13
fddd6fdf-ca87-4f03-81cc-4c4222647717	x13
942776d4-1cb1-434c-b417-44b2194c9f58	745156
1d09ad3b-ec56-4342-a8e9-46cc7858e141	745156
93c5683f-9608-40cb-868d-6c22f6b3d8ef	745156
5157c738-455c-4e25-af07-2668328dd794	x408
80ee92e1-43e0-4f85-8154-03ee0a880d62	x13
241c0a61-0f3b-4a51-9a27-5e8b478036ec	x538
4712b92e-dfae-43f8-ae05-5057c61964d2	x13
ef74b0e2-67e4-40c7-a218-4bffb37f4fc9	x708
dc6e2c6a-9eeb-4d10-b903-ee4f421032b2	745156
d1347510-f403-427f-b934-65121fd76758	x13
8c77d5af-0695-411c-994d-aef97282056c	x13
0b85ef2b-4273-442b-a281-af120fcf01c8	x13
cd741654-3409-4cd0-8632-5996edc57d03	x13
d94a5e42-8132-48bd-8330-91d2a41c59ca	x301
5f3f8a2a-5347-4bc7-b3b6-67006fcb7bb4	x515
0787fc71-c4db-4495-9aa6-6e3cf1ad0a89	745156
50d5d0b8-fc17-4179-ad13-699b81eeaefd	745156
18fd36fa-7300-4769-afe0-38c116a45be9	x13
9188fcb5-e215-493a-829a-dda0f001c4fe	x96
bc52e960-0d12-492a-a487-74b38a3aba7e	x13
7ce834b2-5bd8-47f8-9029-19a9fe3561aa	x13
8aa1b970-0690-4ba8-997f-9070ebaa939a	745156
8ed59a01-52f0-40bb-8142-2cf010ad0f5f	745156
0b5b3f7e-5caa-47e4-a3e1-c3dc808372f7	x301
99f7b3aa-eac6-4904-9ae5-61275e6769c2	x13
88659924-540f-4ee0-9485-f69b946da288	745156
9b5c3941-4e03-4960-8004-5c2b58ea32a6	745156
d7a07fff-0f06-4d72-88ae-59a910cfe212	745156
cf076eac-6c09-4211-b852-cc1cf9a31384	x13
a95ac666-c44c-4801-8977-5fe8ecd6744b	745156
a3eb3647-37a7-4145-8195-8ca0fdd3fb8a	745156
644724f6-4cb2-4b21-836b-d797c37b69ac	x13
e67f900b-7eb3-4fd0-9239-54eb30ecf219	745156
0b49cd0b-bfb8-41ab-bf5a-427f2ebd8390	x13
781cdc86-5cb0-4de5-b405-53f65265465b	x13
08cf4e66-8d39-48aa-94d8-31f71aa06529	x599
75811ef8-81b8-4e6c-81f2-a1aa5f40092d	745156
4f771bca-f94f-4cc1-8253-f4508133f3b1	x13
f39b5ec5-b105-4a26-814c-7a892d007b07	745156
3ca0fbc0-ff30-4c6e-a1ed-8f9c49f179cc	x408
42247bba-04e7-4dad-a2a1-cc30efbb3281	745156
51b41b9d-ea5c-4287-b747-05a1db4061c8	x13
27224abb-3e57-44ee-966d-5fb9b83b919a	x13
2657831f-4354-4213-827e-755ca4e90f6a	745156
cd0c2c89-681f-4332-8cc2-e0ef664cc726	x13
370fd73e-bf90-4253-9fec-860c94d51b87	x329
de2d973b-f948-4c01-b82c-540369163b42	x13
8c7aab11-6219-48bd-8261-7e0994fafed7	745156
b1d693a6-35d3-462e-82a6-e27644b7d2e7	745156
65e50a47-60fa-45c6-9001-e09bd3bb91a2	x13
9207c7e5-740f-4f57-b961-fd474be440c4	745156
cc752935-bfd7-4846-88dd-e212f146d483	x13
5f8907b8-60ad-4747-a33a-564d9805c804	x855
0c51d6a6-b4a6-49e9-9576-99108fbf1fa1	x13
d0a13280-151a-4576-ab3d-d6be392805e0	x13
29bdffb5-d841-410d-b4db-2b58705ba0f4	x13
fa42a528-e279-4397-98a0-2add28a0e068	x538
1331cb53-75c4-4895-ac90-0a25c3ed4d6a	x301
663bde89-ad8c-4fee-befb-d0d16c616148	x515
ac970ee9-bd35-4950-8236-38de79ca174f	x13
4dca8a25-d9dd-4e16-bd80-f9ce612f0cb9	x13
3fd23519-3e08-4c24-8663-79bacdf8edbf	x515
abe6825f-32fc-4cb7-bb4c-42d1a3d56d26	x13
2c074173-dff5-44b1-a7b0-1c1bd6e2d6eb	745156
e5128eec-f89a-4dad-848e-bab84cf6f749	x13
2cc19d1b-3f9c-4a07-baf2-c99cf9188c25	x13
ca0d65fa-6fff-41bf-8bb8-f2ec38acfdba	x301
3c0ac8f9-53a7-40cc-af4d-97203fa45ce0	x13
03eae5e2-d79d-4840-b058-208bb44b59db	745156
8606b361-b350-4276-87fd-a80fd3d8107d	745156
8a037f49-df6b-4902-86b0-44c15cefe6ce	x13
07791dba-13db-4fac-8111-4441c3b63031	x13
2ccb21df-6393-4ac7-9c6f-26a079f806db	x13
acde5ab7-d925-41db-999d-085c3852a16d	x13
cd0703e7-38c1-421c-8746-18d287588d85	x13
02628159-0411-4b83-8db9-6f4464979a64	745156
48af825f-3e73-4ece-b57d-f97af9284abd	x13
5c2db3d0-ffff-4c55-99a3-58dc44569465	745156
fb994268-b9cb-4f14-9814-2743b8d2c177	x408
b9626697-7191-487c-b7ff-e29e210e3918	x318
bd5d84de-44fa-4cb0-8ad3-b7e2d85ece25	745156
90e3d350-160a-4dd5-ae6b-ef53286da31b	745156
ba6a41d6-e38f-4eaa-8d65-6870a4235055	x13
1f5393e0-dd67-44d7-8517-2f4c346261fa	745156
dad61b5f-9154-4ca2-bf27-881733497019	x13
c0d08bfc-f970-4c91-b7c6-a018df09a217	x13
f14ad9cf-4773-4628-8c07-c44bc273f497	x13
aec1d865-b9b0-4cfd-801a-0a40d7552a09	745156
4a5907fe-8598-4a39-8356-15bc64b990cc	745156
37859c10-d4df-4ad1-b34c-3106337538f9	745156
4f52fd4f-5128-414b-9520-a32402cad5b4	x469
2e6a0a94-6998-4180-bee4-b691b63f7941	745156
5ac8de9a-25f2-442d-a049-249aee3b4901	x515
3c9e16ba-587b-4bfb-880c-b58951a55b26	745156
39a702e9-85b3-4019-a894-c7d1a26b0b7f	745156
97d71707-ec04-494c-81b9-9e4e2724f65b	x2
6170d2fd-dd7c-42e0-942a-0a34c3a4d9b2	745156
12d333a6-8758-4259-b0c3-7aaf0b95b38d	x522
e8606744-6572-4464-af8c-f73a2dc327e3	745156
a422dae1-280b-4285-8a05-65e04fe5c181	x515
176266c8-db24-41ca-bb31-fcd4237d90e9	745156
85f40067-3513-448e-b1d9-359cd4afad2b	x13
b28ae517-c4c7-4831-b524-f9599997bd9f	x725
b7bbdf17-6f5b-44b3-aa06-9e91ad090de5	x13
70c32faa-1894-4bc5-b6a9-fbb3df0f93ec	244319
36abc287-60ad-4a80-b6fd-c39e2cef4218	745156
a0d0b9d8-e08c-469d-a341-5e5b90ba0f96	x13
0b88dc98-a75e-4b6b-b90a-3c9ee948f4d1	x134
290ca5ac-e88f-4601-a9f0-5258df282c42	x13
9798f7a3-6034-424f-8997-25463a1dfeb8	x13
8101e20f-e809-4cec-83e0-d142e4bfe560	x13
cab1dc47-316e-448d-a07d-b21e565867dc	x476
8a6f3ef7-f6d1-415d-b0ee-b696f653c2a5	x515
0f772fa8-953c-4081-b9c2-333d3c416cb6	x483
fdd836ed-71e8-46ff-8f67-38e648a48ace	x13
6b4ceb90-0739-4117-8aba-e44ae0b52ab5	745156
6ead8416-d887-49c3-984a-4df7b6b51fae	x408
140adb82-5f84-46b5-ae5e-99329b80748f	745156
0cecafa0-7dea-4412-bddb-3a693fb41590	745156
4e719f95-f0f7-4806-8d9a-31bf9a1a65a4	745156
cdc619ab-a3b2-4b96-9999-d86840dc3088	x13
871ab404-0fde-4fbc-bd4e-a2cac345ac5a	x13
e551773e-527e-4f27-94b2-2a4500d08efa	745156
9d3636cd-6d38-4970-9f06-6ecceac26a7f	x408
d9aca41f-5f29-4045-87fd-bf6c00591ce6	2048779
f22eb3b8-097b-448e-8bab-5ba944f1d0cd	745156
bbb6cdfb-f6e5-4cb4-af5e-8f4d59362a1f	x13
872362fb-aeec-43ca-958e-6e8ce8e42f6d	x13
8624534a-72e4-47d8-910e-97f11a2ccaee	x408
d2377058-a0ce-4c7b-8c14-73f30d806e93	745156
219d54da-09ba-4770-858a-08261369715a	745156
fe6cf106-cc89-422b-a8eb-6e184895faab	316401
8ce390e7-8905-4cb3-9bac-fa58b0f4e531	x13
df3ef06b-9d25-4d2e-b70e-fc279f208875	x503
8956276a-7e83-4e30-8fe2-aa88c2adc4e0	x226
917d65c2-c971-4808-a422-10856bf711fc	x13
840c58e6-1c4e-40f6-a085-c1e554bec063	745156
226270a3-29f4-4778-9d87-b2b623b197c2	745156
b4951878-3177-4622-ac57-9e3e9d6b3052	x13
2aedab7f-70ef-4852-8be9-c55629dadaa3	745156
5b7c89d2-35a7-4062-8974-ef1ea7ec2558	x13
8945d932-aa7f-417a-9239-83863a71c547	745156
9f3d7c0f-c42f-4f49-802b-30f7c01d7561	x605
08c04afd-5f3f-4349-8585-18eff8326b82	745156
6f304294-2336-4bc6-89fa-8796fbd4c235	x134
8264feb6-73c7-45fe-a5eb-5b17567ef624	745156
19605fc4-fa6e-4522-b631-44d8c2395123	745156
2f4debec-f28e-4615-9cf3-0557c6592347	745156
c829edcf-376d-4c22-bfe5-934ca74f93a9	745156
6e6327cf-f7b9-40a6-9252-b4bf0d6a81a3	745156
589fe5a8-2d34-4f91-b24c-f5c0a491eefc	745156
4065a93b-9562-4443-9f18-faab8f449c6f	x13
3d73646d-ca0f-4944-8c6c-9d76f83b9860	745156
6c614828-befc-4bf4-84ed-8581034b4ae9	x13
8bbcb056-38a7-42ee-986a-cbd3301de4a2	745156
237e70df-ed97-4acb-b255-5950ecda2231	x464
5183343c-a3ed-4793-a05e-dda2aecb5476	741093
35c8f437-a95c-47bf-95d1-b4bf297aa09f	x13
c54471ce-aa2a-4ff6-adaf-8346f8c04d4c	244319
0f9ad258-1039-45a2-8eff-18f5a0b85f30	x13
069bf2d0-0340-4473-a16f-4bf77f513e13	x13
be3a26a4-59fa-430e-9d52-a1618f413771	x13
037239fc-d608-4f4f-a95d-1a7ceedb4686	x13
ccf1db44-c50d-4fce-bf36-fdb62117c862	x443
4815138f-429a-4a9f-ad20-4071bfef3722	1435461
63408146-0e97-4ab9-9dc3-f07314c19388	x300
058c594d-24bb-4bfc-b2de-1364946a3ad8	745156
decf171f-4bb8-4ab4-83de-723745d2186f	x538
cca30fba-0bce-4156-bc96-2db39012f237	x22
cb1e33f4-3f79-4dbb-aa0a-106b4d378ac7	741093
879c5962-aa7c-4e28-ab8c-92bb00bf4d60	1072459
23a73e1d-d51d-49ca-ab55-ad816725fe7d	x13
959e6331-1d60-4198-bf2c-f1d07708d74b	745156
a7667398-2085-40cc-bad5-31b1c5a3b660	x13
ceab6230-5d6c-4523-8157-2e4e246c1c89	x13
f93961ee-5f9f-4f39-a358-15570d9997d2	x13
2084bfb7-4cfb-4bb1-a94a-0efeba4093ff	574521
28b9bbcc-7fc0-43d9-9d68-af6fdf7e55bd	x301
e89113f5-edec-4055-89c4-58d8609bb143	x13
6d8750a2-9d64-4923-8bf3-bf53b63ed482	745156
f67f647f-0d66-4f4d-96ab-22e4d3df7982	x13
8d0940e7-69b3-4e01-a1c9-8c95c12a8837	x695
e4a431e6-6073-4512-ac2c-c6cf6df3e356	x408
35b4b137-cc2c-4ecd-a374-1e42ef43ef86	745156
6dc8e494-f426-44fc-9d7c-c3549f89e867	745156
50bec959-ab0b-4d46-afed-1d5c5f838886	745156
8df2f82a-2d67-4a7e-a7bb-ef332fb95498	745156
3bd0df8b-dd07-4004-a2b0-24779f3897c1	x13
717b7001-d567-4c56-ab96-3bde8b36d3ba	x490
172bea63-e8b4-498d-8f12-6bc1f41aa0b3	745156
952b4ec4-57a1-4453-8e3c-0dfe61fe450a	745156
d71cd150-4b1b-4b58-9c2c-f08d1b3426aa	745156
5d14adff-43cd-4985-84cb-3a451fc81c53	745156
1be50e3a-cc3e-490f-9af0-c9c0c54dbd29	x301
3bdabb3c-37b6-4faa-81f7-3f8b26f37c70	x13
9ef1d437-39fb-4d6c-a0cb-e8ccd6399c84	x13
970573a3-0936-412a-b8eb-2914cccd7015	x13
35d5cba8-5199-4eff-8de2-cbee774d56fc	745156
b9fece9a-36a5-412a-b02e-b44c952c6496	x13
4feeb0c6-93e5-48af-8e30-a19df455ca01	x660
8324e991-0b13-42cb-a55e-afd9ba672abc	x329
c454d34b-37c9-4145-90ea-41f8987d5d6c	x13
3fc82f43-de93-4bab-80e8-a1d19faa69c9	745156
6e6e0a32-2339-4158-aaac-833d7f74be3d	x13
e00750f9-3ae8-4381-8e84-8806695b4c31	x317
42ed9b09-fe6f-45e3-978f-e8dac88c246c	745156
6dd18306-67e8-45c2-9759-0172e7bc2eba	745156
b6c6e5da-33ab-49fa-aa01-fd53605fad25	x13
7d97619a-5d8f-42c4-bc50-0449b941ff71	745156
b7068761-0e02-4192-b7b0-d2b09f22d9db	x13
8cdff033-6d2f-44fb-ab2e-687ba465f2cd	745156
2dad69c4-f939-4ee2-a5d3-7a7b9b57b718	x13
f088118f-8d9f-49b8-a656-155852cef0d4	x301
e9309586-d3b2-4e04-b784-c52433154e37	x538
9410503a-2390-443d-b4d1-cda8ef670f63	x13
153446ba-e05a-4fe7-99b8-5586a1057b8e	745156
cfbebb66-5c14-428c-bdf6-353b4e57b6e4	x538
32196118-bddf-42de-8307-24416a0331ed	x13
483acd98-7d6d-4c0c-af03-686ac7bba532	745156
64040ad7-4bd8-44a4-9f79-b3f246027004	745156
38012870-9216-4889-b8fd-48cda6d48193	x724
17ed901b-8bd0-48e8-8d4c-4df0e58ea6e5	x13
4b0184f7-1e58-4166-bc59-41acd7f92079	745156
d64e7e35-59cd-4c2f-be10-ed75ee6333ca	x318
c4dd5498-3b18-409d-b747-1ac3b61aa030	x13
c7a89a08-a4f5-4910-aea7-8669288368fc	745156
9c18caa4-df6d-451f-b804-80e651759a04	745156
fa1ed555-4e96-4ac8-abff-842f48da3e5b	745156
abceb15d-e8b8-4b42-b4a6-bf2b978e8e5b	745156
d7a1f7ed-287c-4933-adbf-d90ff1de908e	745156
2622b5ce-0a15-4532-b862-00d631d75938	x13
6fad3253-18ad-42b3-ba32-7aa46f3ffc32	x301
6312c000-aa97-42b4-b7fd-79d33c3432a6	x13
ace2cfe3-5f33-4ffe-80b2-1d77ddc48178	745156
0a376d8b-7a16-4f83-900a-53be1f627104	745156
c467261c-e4bb-4f7a-b5d3-9ca27716fe01	745156
98078e6b-b167-4e09-a316-c295e737620b	x13
58218b8f-f092-4851-9a2e-ddc851c90d7f	745156
81b22f1f-7c10-4dbd-acf4-0f0592c43177	x13
ad80db56-6b7f-49a4-b673-e2e710f2a4d6	x329
fb1504c3-ac0a-40ef-9642-bc6302a95c7d	x13
76545518-d178-481b-80b6-b960278294a1	x443
224a45dc-ca94-432f-b49e-d44defaf1f3c	x408
6622a035-2693-4668-9e44-9c5d4a1cea47	745156
8a0d2a04-d38b-4cb6-96d4-f900166ba2c9	x13
d6f36982-873e-4b10-9e67-f79fcadf2c5f	x733
53ba3e62-cd9e-4b35-8ee5-b42d395d891a	x515
2e0449cc-f6f6-4dfc-9bfa-bc0743ae4cea	x13
e590976c-4294-4c47-828f-6d6dbe28ce79	x13
81bc172e-6f81-4c0e-b316-e81d5e396752	x13
02bcfb2d-48c2-461a-8b8b-dc65839f926b	745156
365bf685-5b2d-4d12-aad4-6fe52caa1df1	x13
86002509-2579-4da9-ad31-9d28970a4d0a	745156
8235609b-598d-4627-ba98-c95d1ea7899e	x13
dfd8b743-65b3-4b03-93f1-76a1b2eb5c17	745156
1ce5ab42-0c5b-40ed-93e1-6940422b8039	x13
4962825f-becb-4460-8e80-1564a5125ff9	x13
2cf525df-e9e4-45aa-a6ae-9f09aa6572ee	x317
4723838e-14b5-413f-ac3a-7df29d405ef2	745156
0b00a459-b81e-4360-a606-7e4fb4df612b	745156
abb10e80-b581-4a0c-9926-452dcee66566	x13
0f307854-f6aa-42d0-b76b-71942362d594	x408
bcc8c088-7bcb-499e-976a-fb8731e93a49	x13
b0f6b8c4-dbb8-47c8-8953-50c0ab28473e	x408
89f72b05-7c25-419c-802b-c361fcb9e8e9	745156
0cdd73e9-1e0f-4f9f-bf0d-b018df1b196e	745156
58a2e314-9827-4ba7-80ce-f3a0f7c56435	x13
e644333e-c080-41ad-92bf-4b8a0bdf61da	x13
e028df1f-7b3d-407b-8d7f-f18d8b37c688	x13
5c33607f-0bc6-4184-81fd-a43ef0f397fa	745156
3d390601-ecaa-40e1-90bb-6b82454d43e7	745156
d39d97e1-307e-4771-b17a-0d27296328b3	x13
8ee085b6-32f9-4a01-966d-be28feb91dfd	745156
47e9c01e-597b-498a-9b39-989e2d463f7f	x13
4929c5a2-6dd6-4aff-b2c0-c6e500d0c6cd	745156
52ad300a-2729-4bf2-9b33-554a73f09bed	745156
7aa97b13-c931-42c9-8bce-be4fa438ac95	745156
9c34b811-e6eb-4019-bd2b-5de59306b37a	745156
bb7598cc-4602-4319-8ec3-f18b49158d83	745156
c3ed9037-fdf5-4159-bb9f-84ced482f3f9	745156
328edf9e-c7ba-4073-b6d5-671692360404	x515
62bf9028-dc05-4bf1-aa3c-5d140034d86f	x13
139378ab-a491-4129-ab45-396d5100cb01	745156
1a70b5d2-b6bf-4b52-a0fb-525355ab9bf6	745156
f55e5584-1557-45db-b6da-e09fdf5eec45	x13
96beb01f-a274-4453-b6da-030f874e14b1	x13
75e0a37a-bd09-40bc-9dc0-3021be59e089	x13
7d4864a6-9c74-4b8e-8f3b-8d5bb0d18260	745156
79ce96de-678f-4df5-8e32-c596f848779b	745156
70f7e733-7f8c-4e47-a674-8996f0344e37	x13
56967ff6-aa49-45f8-8625-937a3021cc2a	x13
f9c41837-a72d-4120-bdbe-65d08946301c	745156
5656846d-4353-4efb-ace7-eeb9d7b5c512	x13
7212262a-4d83-47ae-a752-1532e886a959	745156
2321ce30-9273-4593-8d64-08c32b269405	x503
8fb8223c-04f3-4424-9059-a5317503f0eb	745156
e2ec15bb-9f09-433c-a6ce-aa6d6e3c85e9	x13
9918c94c-8bf4-4935-b472-c25746bca6cf	x408
54a12f2a-2cff-471a-be40-8bc0db428c9f	745156
a2c1369c-a05c-42d5-a9b9-7fd215644608	x13
600a3db6-c211-491a-bb46-21d0901bc594	745156
a5f5ef0b-0405-4c86-88af-dd340e137542	x301
76a2ee5c-3ced-4e27-b9d3-f65ef9ce4a28	x13
8960ee90-c67c-4bc0-b0f5-e3542821f775	x13
c0a8a4f0-aa5e-4118-8242-42c9d999a3e9	745156
cd710c57-a5e2-4a01-a2d0-8c1df0ef3916	x13
15d924bb-b249-444d-beec-5c378ebf9411	745156
cea185f1-47f3-40e8-8ae9-be6ab808931c	x478
b4dab1c4-8d1f-46c2-8846-4cb13fdcfd1e	x539
41fdaacf-3429-4188-9f45-e0468cfce791	x13
27f8bfe5-b6ab-4022-aac7-0d8419388afc	x13
2d2d6ce4-f8f6-42a5-b5c3-a5d9f32115a9	745156
6784e6e8-9855-4aeb-969c-59e915d385eb	x13
f5b3df79-5666-4e0d-bb1d-4966288fd8ac	745156
57089290-637b-4c7e-bb0b-27d2ab35a014	x13
62809f03-4620-4963-8e39-190b43754d35	x515
31a2bfb8-a6ba-4077-96c7-122d56cd8eee	x13
952d7d4c-668d-4679-9943-9a8b141fcabf	x13
7e3a8e6e-6b94-42e6-9bc2-c418bd0198e5	x696
47d4f82c-88f5-4c7a-8a38-5ae68751f787	x301
80c2ea1c-6d4d-43a9-be6a-a59c6f77f576	x13
4fa55181-3142-466c-834b-cb9d3f3aa8c5	x503
6a291faa-cd0e-44ec-aac7-1c9a8efa93a2	745156
ae1754b3-35ce-4e86-a423-76a94d309b83	x13
235fea79-e3cc-4c7a-b808-6c8e493bba30	x13
90c95f00-b048-4300-8b68-8782e0c3f567	x13
59ff3f18-42af-4617-b5db-2c4687638349	745156
ac7c8c44-0922-4e45-ac10-27a69ddac452	745156
19bd65e6-70d7-4a9f-b8b8-ff52684a2b91	x13
db01c217-c9c2-48b6-add2-bb233fd69351	741093
498cceda-193d-4095-89aa-c562068e7c41	x13
963656ca-2d19-41a0-a124-527ffc2f6353	x329
4210407a-a986-4151-b576-c7b8df5e997d	745156
e5c6bedc-6cca-46b8-9aad-1420f526cd81	745156
6825f03d-bb24-4436-add3-e424d87a0be5	x329
848ae4d4-9e2f-4674-b957-b11e98efd168	745156
324f2141-68b7-4888-9e6e-1be168f08588	745156
304682e1-2829-40ed-bf93-f11c1fcb0cb3	x317
50f96dcd-b0a8-4d29-b495-47ad15a815b0	745156
7c82c792-fd64-4598-b1c3-d938115a8396	745156
9ade3bc6-855f-4ae3-94ff-2f8b9f0705b8	x13
738fea2c-c073-4c1c-af62-afc778bd0ce0	x13
0609b602-241b-4246-ae33-7e0077996830	x13
238bc32d-8421-4b8c-82d9-8d178cb4eac7	745156
f873df3a-f1f1-4ddb-afd3-ab693da5cccc	x13
0690c7d2-3f9b-4c48-8edc-80d960d63567	x13
1da11437-2b9b-4fec-ac5e-d11d5c18a893	x13
45a4b90f-adcf-46e3-b691-4b5baee07bcf	745156
b34dc5b1-9e72-4600-be6a-150057b85e11	745156
e9536aca-ffab-45b4-854e-240b9297cd41	x301
42e514df-bcec-4881-84e7-85e5105e9acf	x13
e0f8328c-ee94-4080-aabf-bf93150f06f4	x476
f2af0a05-4f60-4bba-8232-2def2c0468cc	745156
85bc1954-f6c3-4a27-ba1c-89ef5b5dfb94	745156
ebf619c7-b833-4911-bc46-c1e83683ad9d	x354
a1d0dbf4-04f9-4002-936e-c963091bdc5e	745156
916454fc-80d6-46ad-828f-77639db949ed	x13
0105e625-b2af-49d2-a607-1010e0a963e4	x368
7eb57ad6-6dfb-46de-b493-bb27a31ee3dc	x13
8e2d6a35-2509-4274-9053-c3a7aec755ad	x301
57eef398-4514-4a2c-be3c-18b0166d8ecc	x13
2ab8b4e7-3d2a-4a48-aef9-b7fd66574ebe	745156
5215bbe9-2285-4dc8-bd4b-cad9a2b5bbc4	745156
112a7ba1-1dcb-4ad6-b0c6-161849fd6356	x13
4fac64f1-9201-4e59-8805-5406fa5c5cb2	x13
f30db661-b9bf-40f3-99da-9fbc21eda4bc	x13
760f7619-47e6-4aac-9a5e-cb7ad4a9b896	x13
d7b48652-25aa-4cec-a481-87003be62ff5	x224
a524ef76-68d2-44e6-9ecc-d0c1066b714b	x13
ec744a07-e2cb-42d4-82e0-d20d5dc30774	x301
3bccc30d-4e8f-446f-93f8-1215b960b938	x13
174caa89-bcc1-4256-8ac3-82a53c77232f	x408
03fa08de-b472-45fe-8254-10a0bc4efbdf	745156
f9f21894-4e14-4847-8a3c-a132f8699820	745156
1bc173ae-9eeb-44af-9c8d-4742d3521a64	x329
460e846f-d92e-423e-802a-27faed2064eb	x13
cc50dbf7-4a8b-4915-9bd6-c927da924324	745156
bc8f7bcd-192d-4af5-9ed8-6c219221ccd3	x13
363de3e9-72a9-4c68-9036-6479fdd8ef03	x13
5a735f46-4b0f-49fc-bf40-be6de4c2a5e9	x408
dd811f6d-d9b2-47de-9a3b-662c39f2bf63	x483
3a6712cf-210d-428b-98ef-a2bd3d8d299b	745156
c7d8c571-8ad7-41db-93c2-5e365b8ffc2e	x13
5ade5c18-a0b1-4c5d-9265-67d9c36217ab	x301
f38010ac-48c5-4578-9c5d-debc56ce84ec	745156
a97ad9b7-6ac0-43b1-99e7-f09500a437f3	x13
9d74cda6-0b55-4989-9ef2-020e83e44387	745156
40babbcb-24ef-4876-bea4-c2c167eece29	x301
a26b43c5-a7a6-4687-ba0a-ca1f61e7c204	745156
97190080-566a-4c5b-bfdc-1a73992fa4f4	x13
1a32a03c-eed0-402e-b894-5aae0d612242	x13
090cc6fa-2a0c-4d62-ba0e-f2cfef6479fb	745156
88efb170-fd21-438c-9da9-9295f4f80495	x13
6d723074-13d9-4e5c-a31a-c737a204b189	745156
61222cb4-a6b8-434f-8bd9-6afb3df1004d	745156
fcc26aa0-9605-4473-ad50-2eb683bb83c9	745156
67c1a22e-3b25-47bc-b3f0-2cd147418fe7	x538
8209e1e1-e92c-44da-80dd-02991e277cf8	x13
1cc619db-90d7-40e6-8c18-6b25a9b9e686	x13
ea2f1941-d21a-4562-9225-497b2dd9aa1d	x522
e25e84d0-bb16-4809-b437-c9e9f1422dd8	745156
[truncated: 161,377 more rows]
