# Supplementary material for: Towards Real-Time and Affordable Strain-Level Metagenomics-Based Foodborne Outbreak Investigations Using Oxford Nanopore Sequencing Technologies
Source: Front Microbiol. 2021 Nov 5;12:738284. doi: 10.3389/fmicb.2021.738284 (PMC8602914; doi:10.3389/fmicb.2021.738284)
Supplement: Supplementary Material 5 — Metamaps result (STEC reference genome assignment of the reads) after Flongle sequencing and host DNA removal. [file Table_5.XLSX]

## Sheet: sup_mat_3
Supplementary materials 5: Metamaps result (STEC reference genome assignment of the reads) after Flongle sequencing and host DNA removal
cbd1e016-9766-413c-86ce-8a36fe2b62d9	x589
9fa5f473-981e-432f-b4e8-2b39085fffcc	x505
02490f52-1432-4f70-b0c3-094dda7c86b1	x368
00e0c741-87b4-4c89-bcbd-7324a61fee3e	2048776
dd21e73f-ebd4-4736-8623-60bdbce24187	741093
23198a0b-e025-4f00-b475-156bd68fe054	x505
3ee1f84f-f33e-45e2-9af6-8daf2d6a66d2	x861
159865eb-a451-4e26-a726-ced2dd1c478b	x141
6cfcccfe-e82f-4a2b-b17c-057c32d17b95	x141
ed5eb332-8a77-49cc-a933-2bee0b17f3d2	x234
c8bdb8d0-9b8a-4fe7-899d-9550cf8e426d	741093
e5ea6933-1c4f-4bc1-b605-d3fe69f29163	x311
4ad9d837-5236-4849-9ee6-2dffb8ad8173	x374
6f985d31-95c8-489b-92f6-304daa6703fa	x340
01210937-7dca-42c6-93bd-b9803129b70c	741093
06532742-dd09-42dc-991d-4881443b7e4c	x141
833059c3-4ffe-4bc7-9218-0c249961e354	2048776
3ef2407e-3406-4b38-be73-dc10b499836d	741093
b80c0c99-7292-4ae4-9276-3add6ce7dab1	x301
aa55d2db-e7f4-4a62-b239-3be5dfc564fb	x141
0cd195d7-fee7-4d1e-8487-9343ce3fb9b4	x789
6730aac8-1925-4a79-aab2-89cebc4eec5d	x141
eaa2002e-93eb-4e35-9fd0-b43e4efb462d	x299
0302f50a-317e-4219-bd1f-9bf33f56d29f	x759
0b9e1d75-0891-4d9f-b975-98a69dc19a54	x141
06d7a313-2803-4f72-a9d8-c8c1ad73c31a	x141
2b574975-03af-4bcf-af1c-9a4f7b065c84	x248
4f75833d-4b1e-465a-9b19-e61fb1cd85aa	x283
57c18a9d-67f6-4d0b-9645-b6a3a79aaa3f	x141
97c600d5-0b1c-4452-b5de-3d647b763c90	741093
75d23176-54ff-4d61-9c61-909f4918ba46	x226
c2bf9d0f-b507-48a3-9c6c-22e08bdd7fef	x589
af4d93f2-d17b-43bb-9c49-8e0c6457d453	x340
c4a97b6c-6ae8-4534-8b49-d48b0d1efe66	x441
d75c19ba-5ed0-4321-a542-829821b3a709	x141
e282f8aa-319e-4367-b062-19717d3c5156	x223
e597d30a-1efc-496b-a9ff-3dc7683344d8	x141
7a3f7384-325e-4f51-9423-5c8d05033dd8	x529
a6b30162-473f-41a5-aa64-a6598aabf9a8	x463
812d5066-0588-4b7d-bc75-de32ae2cddca	2048776
52cd93b3-b0fa-4049-91a5-41e0d3409baa	741093
c27f52d2-9cd0-474c-a38b-93ed7e424e7d	x20
c57eaccd-397f-49a3-8f65-e43aa8b9221a	741093
cc43f329-391e-4262-926f-0c9b79f31762	x174
9fa233d6-3696-4946-bb4e-e92ee49e7e96	741093
be7b93b4-4927-4f25-84b4-1556414e279b	x141
2bd38184-43bd-43b9-bd67-6b53daf4cbe6	x831
fac92378-c681-400d-8f3d-2d427203f734	x385
e29d2f63-26f9-4eb6-8eef-0d6a3fd9a9d5	2048776
3f3da5fd-a647-4eae-aba7-7300ba548458	x67
73db294d-cc6a-4e8f-8257-8a86b325a90f	x141
bb7f8f24-16c1-402e-8a14-c0d11509ab52	741093
99a6d3cf-5639-4025-9d1f-0754c3260126	x333
e49ca6be-92a1-468b-9d53-52147f20705f	x141
ffcd4110-6ebb-44c0-baa5-fd325fa70423	x134
05f70c3d-97da-4a29-a374-60465f7f9ea3	x301
47523b4d-6467-4329-af74-d6247f9cf8ce	x141
13c57e7a-813a-446a-a30b-16d8d1a5aacc	x141
83620156-046f-44e2-931e-22c4d22355d9	2048776
0771c90d-49db-405f-be8f-8d3453559b4e	x503
85ab11fb-439e-4d9b-8a41-0bccfed79329	x237
bf280465-d402-4187-88f0-e8e6523d7909	x731
037556ca-97aa-499e-8d93-4f857a1bc73b	741093
3ae03de0-c843-45c1-a256-64d9066b55da	x768
0344b717-0382-4607-b786-894b59afc965	x861
8a43c65d-a18c-4662-958f-bf31867e07ac	x226
20f53186-df20-4c25-91f5-8c9cfa5a3d97	741093
7b5fea30-15fc-4e3d-b56e-fec64b5f2713	x826
906e02ce-d399-4bed-a1fe-56147b8304a7	741093
9353fd50-3c45-41e9-902b-543fbdc20a49	x141
b15678e2-1232-4c91-9760-51d5e1fbe739	x265
4a722ae3-d4f7-459b-89ad-94b2a47ded3b	x141
47359daf-429d-45f6-bce9-3446e032c43f	x141
96e9ed8d-7e2d-40fe-a278-90659368fc93	741093
a6b835a7-dde3-4517-85b4-35fa36d86c3d	741093
662000ce-3fba-48c2-a741-da424b232b90	x141
8e8eba31-63b3-4097-8255-9518be803e67	x732
b5e58a1f-6717-434b-a23e-4003299c568d	x793
f5f69388-1857-4bbd-9173-e27c8a01dc98	x515
17f10584-5053-41e6-94aa-1bf122de9036	x226
a1a5ef17-45ab-477d-95b2-85ef113a9b3d	x223
ad10d0ed-6840-480d-9bfb-353fdddfa9fe	x790
05b74193-e1c7-4496-8203-aa1d61296cf2	x662
d022af9a-3f33-4bd3-9db3-643859ed292f	x141
f8756160-38f6-425b-8b6c-e02ac679540d	741093
9dd6bbd4-0757-4961-b6f8-f80e332ae7fe	741093
48369a23-095a-43a6-9935-95352a9b8e4b	x515
81f83b52-1bb5-4507-a939-17c5ff6a89d6	x464
e52a7633-a93c-4023-a91a-7a1af8099888	741093
ae8bf222-a23d-4491-8371-8a1d69cfbb6f	x141
5744a68f-8d9d-4278-bb83-da0b311e488d	x759
fff22cd8-ec09-4b88-828d-88090dc8ce30	x794
acdf26c9-8870-4c68-a280-fa7b458be2e8	x141
4f1b5631-ad5d-456f-bcf5-d392588841d4	x608
73deb97e-3666-4af3-90e9-3c180d45949e	x134
24a61709-27ce-4915-970d-b8d619347d26	x141
0e2fa5b6-b4ba-4f97-accd-29fa66bf411f	x350
5f9239b9-66d0-4178-8e23-edd2f8d5bb58	x258
5ae2277a-601a-4afb-865e-4dc2dc3a81d3	x20
fb3daef0-b538-4b1c-b8bc-17ea149c3129	745156
914ca66b-b596-4a6a-98c1-cbc15ecf0b0e	x141
e9c956b9-db6a-4c4f-8834-f5186a21ae6b	2048776
f32b6ae4-cb60-4d22-9097-0124dbf6c131	x64
173e4367-7af9-4ca1-a71f-b49897caa3f4	x134
7fdf9da6-e587-48a8-aaa5-9f76b23188e4	x1
803e1de7-a5d6-44a1-8584-7a513d90c37c	741093
70f3d12e-c542-480e-9981-3bacb4787576	x448
2dfe01b1-73a0-49fb-a7e2-3bc0b0d082d2	x832
1528434b-74bd-461a-b9cd-2a407ca8caf7	x301
561786ff-1347-451c-8d8b-94d6b7669cac	2048776
1287aec7-bfc3-498d-9645-e5d193082ff2	741093
5738d49f-fefb-469a-853e-e271d35eb00a	x141
b060bf94-a5f4-4126-80e2-9f1d3acf97ab	x696
b7f50667-5c1e-465d-8e4b-0859b862aa2c	x724
eac1bcbb-ee77-429f-a312-ddf4cb847abd	x785
370c1cca-d424-4984-a11e-edf76d879e86	745156
988b677c-921a-47ea-8f85-cbf53929e6bd	x237
0b3e0cbd-22e0-4588-9a7b-bee32e004d67	741093
e0f474e4-4c0f-4416-b293-6d32004b059d	x447
a8dc39a5-77e3-48bc-b102-9632ce6a618d	741093
b384cf7a-7947-46d9-9474-32af212456ea	x660
ea3331ff-eddb-4479-843e-4b6f5a878dc3	741093
e7b6d540-1fd0-4d16-8df0-b48136a0ecd6	2048776
8a60ff0f-19cc-4687-a258-6b394fb4389c	x150
53717365-3b52-4658-80a9-ba5bc48fce7e	x141
41487431-da6d-46ab-8766-47c5165bfc15	745156
911114a2-17a1-4c99-95e2-46ada2aaa4dc	x696
57d0c129-4fc9-4c38-96c1-1c9625548189	x141
e85677c1-7090-4aca-9c8b-bc0a841216c3	x141
82dbc547-982c-45c6-9afc-b414b71fefdb	x515
1d030a04-6782-419c-897c-fe8adc56dbf2	741093
a928ed46-b059-4356-b9dd-f050882d6432	x141
463e070f-eace-4638-a3e9-6bce759faa05	x141
800cb0c5-8d2a-4a5d-857c-2d0e1028ca43	x515
4eaec6e7-5d0c-4a8b-996d-37eed730e3fc	x101
0791163d-e8b4-4f32-afa4-7950a203e89b	x317
34c542b0-4fea-4bbc-91ee-c47f76a134b6	x368
b03cd068-3aa5-4d22-9581-d9e02556e34d	x141
a3a37ee3-e417-4ab4-ae7c-e49baa47e25d	x759
3b0d8a21-f412-427a-bc1b-e28fca41e35b	741093
64096f5f-0a08-4d5d-a790-649ba438ba1f	x598
68d13d1c-9ecb-477d-a3fc-01622ed1cc7a	x141
ed122c20-e94f-44d9-b062-fef0b5008729	x349
ee9e0d87-d36b-4fec-89c2-eadd1812ce6c	x141
a9816840-9b73-464f-b748-cab8219f5f19	574521
7962c8fa-2b6f-46d3-b29c-6317df0b7f62	x503
442ce7b0-6808-4b9f-89a4-fe753e4c963c	x404
6c8833a3-b67c-4a5e-a7de-e6ed34a44847	1072459
27fb0023-cc36-4718-a1b5-4180570e3d1c	x134
dc79ee75-668f-45fa-81f0-13d36b8ed1bf	x515
6646c756-6c52-4f60-aab8-f07798a8c6ea	696406
a36f9bab-62be-499d-8caa-c0e3cedae024	x141
2a0623e7-e186-404b-a9de-bc980745ad5c	741093
263efa32-080c-4a9b-b83d-017f85bfc12e	741093
c1e7cc33-cfaf-48e4-96c8-29a293dc427a	745156
deb98574-89c2-4e0c-8066-b63db3a6d5e5	x721
07e1fba0-5ebf-4391-93f3-f05265427f3c	2048776
4fd1b779-13a0-47cd-a0db-a4fa8090c58e	x785
1a7c23c6-5d43-47c8-ba77-cf78f2120708	x141
a403bd09-c81c-4c19-b6de-bf4e23454c4c	316401
7261315d-0649-4bab-bfba-7235e0f6058c	x141
dc583499-de1e-4c80-9a51-89a81730b4f8	x223
7bf339ea-7d0f-47cc-90e2-436a1d02f1b9	741093
982a6835-6925-42e9-b4cd-ec40bbbdbe24	x141
e1f2646c-d069-4414-aa50-78b37aa28277	x478
8bac4577-02a0-41e4-98e1-d56e1f10e176	741093
db981110-fa1e-402d-ba8d-9b27f7e29d2b	x134
f3b59fca-d268-4f1c-8037-90a2e5668312	x141
f5107569-3d34-403d-a019-df0c2805d208	2048776
9cbf6112-f40c-4e82-baa7-9299094ff882	741093
a15f1fbb-2d29-4abb-8c43-6472ed34972f	x141
64c23f89-29e3-47c4-aacc-43c957df53d2	x64
cbf5706c-084d-4394-b44f-8bfbba658ec3	741093
1d06c07f-cc87-4535-9471-2315c1ab3749	741093
5aa55f67-a29f-4dad-ae3b-deb248453b6e	x768
b8a54cfc-4c04-4c64-9bd5-db5ba9a0f082	x464
3d32a113-b0b1-4d41-910b-5117f03aa927	x746
f360bde3-041f-4f19-af36-3070b725017d	x141
b1ddbea2-bd78-4405-a911-1e161308e008	x246
1a809539-d228-44d5-98b6-120af1bf13d4	x141
465b233b-72b7-426a-a323-dc65d4d0769c	x265
54e5eb69-7ceb-44c2-977a-434757a5d56e	x765
d90b1668-381e-4177-a6b2-b3a80f721a76	x340
93bde652-d324-408b-b5a8-785ae383a764	x532
424e3e65-94ba-4adf-b2f8-465bb8bd8686	x141
c735aa06-89c9-4481-a31d-b8e8e7551ae1	1072459
eaf31a59-e15a-4efb-9652-b138d60b4eba	x141
f965166e-b16c-426d-bc52-18b7ca74d651	x515
750238a7-e579-4e6b-b239-25885995f5d0	x223
ef61bd1b-08cb-4987-8848-2815d72cdd46	x170
e380c10f-a0dd-487b-9ec0-9f5c7ec31b1a	x768
ffd72a95-ed50-4725-b60c-0f278687a5ab	x656
e10c96e4-c2f9-48da-8a99-4340edd17fbd	x141
d81e87a4-720c-402b-92a6-82c3f98c6dad	x141
8b860eb7-6ccb-4c99-8837-0e07e0538756	x819
88cdeb0f-0562-4dac-ac08-14850e271e16	x141
4cc9dd2c-782a-437c-b799-d2708370f4b7	x141
62a91ca1-9f64-4b7f-acc3-c6f2a3f4025c	x408
68830b3f-c6df-4879-b7f5-ffdc3fc3aeaf	x226
f9c850e6-4e98-4da3-a03e-1954289ccb5f	x11
0dcde7f4-8a41-4913-adb9-975b2c892579	x668
e31a27b8-aa7d-479f-9036-7f91f6f2b970	x141
f7224076-bf3a-4a12-9ad7-937345a679a6	741093
62683977-8ff0-492d-b8e9-501c8f42726b	x141
9a0b4b37-e05f-491f-a1d7-cbf4ae2fd188	x572
cf84d8e9-65fb-4c36-a47d-a1bfc08f4afc	x406
5f528ef8-f622-4e8b-a59e-f4dace2c4667	x765
44f84e86-eded-479c-af87-638dc0997bad	2048776
8a8b6f5d-5bb4-4bd5-9fe2-cce318155850	x134
f50d4c3a-618e-4266-8b19-a7be48ada88f	x301
8561bea5-d593-48bd-9c2b-ee82addf76f4	x85
af9b8a33-7fd0-4b69-9771-087b70e06e74	741093
e270655d-dc59-4972-927e-7e29987e47cc	x464
48c0188a-3191-4ada-b76f-c63f56ea1c5d	x134
8d21c5a4-ee5b-449d-bcb3-1a5978181452	x814
1b6dc53f-9621-4a08-8f44-10e07e5b960f	741093
fba3eb5c-bc86-45f4-a790-e5221591a771	x855
a65bb5ab-6e10-49bf-9b6a-7458f5900c56	741093
24d0a310-8b14-4637-8031-c81234e81ce3	x1
f4c264fb-69ff-4912-855d-79c8a1cc7480	x317
c730ea5f-d14b-4279-9623-fe50f6cc8db1	x310
46335fb4-394f-4b9a-ac31-39c4a64c268d	2048776
3173e40b-300a-47f4-8dc1-3ba64fa6ef16	x248
0d1659de-30b5-4fd2-a97b-37d1aa537ca8	x75
0d4834b4-895d-4e75-8ebf-6b4aa9c45c11	x515
804241c1-6e09-42ff-8dc5-a02413cb942a	x141
3d54ec06-0f09-4bf1-bdc8-595fa7aecebd	x464
d4e9b5f1-a0b4-43de-8f5d-bde7f02e8c29	741093
a6a693c0-28a9-4fbd-940d-9e462fd4865d	696406
840161e1-e15a-4bad-b60b-730a6a9564d6	2048776
aea7c07c-f335-407f-b4de-f7019c16230c	x237
55de4553-0fa3-4b96-b645-d08853879236	x677
164c0dfd-244c-427f-9bc9-9ecf866c9a00	741093
e140429a-9ca7-4fc8-9b3c-034dcd8400f6	x580
aec6a9e5-aefb-40c9-b90b-b64cc5f2a399	x141
19c425ce-18e8-415b-ba6a-1662ff4a77c2	574521
d6ceeb58-a2ae-4dba-86b5-754ec0efebb0	x759
944e689e-8e6d-4475-9e22-127f9738c08f	x340
647e07ba-b6a5-4544-b639-5707dfd164b3	x515
f5af51ba-ed9e-4405-ab69-dcee13fd1f5e	x317
e6b831e4-e1ee-4fe5-b1c4-09a6376029e4	x301
51bd46b6-9356-43b7-8fe9-5c81d699f619	x588
d2ea97e9-ce3a-4da6-8bdb-39a7e6654b8a	x340
a0cccf1b-5be3-41ea-ba07-276c0f7cd5d7	x134
511294c1-9c9f-4966-ade5-f865c0601b89	x141
b3844dc0-e43a-45eb-861a-cdc6e3eb97ba	x515
7b9bedc6-5245-44fe-aad7-d1a5b75353e3	2048776
960e53bc-f997-4453-95d7-71914ae6e0ed	x246
8af23125-1037-47c0-a3bc-9f3540c15440	x390
cf414fe6-1e08-4708-9a01-44985791fe7b	x237
a4ef543c-9cc7-48be-bf2b-f59128dc5135	741093
5c2661b2-19db-4195-825f-bdc009253a22	x300
884fc683-8703-4a60-b90e-dd38b3b41047	x150
99703ade-b769-41f8-9ccc-c403399731d1	741093
d1eca15a-8866-44df-b78b-4341a1323c6c	405955
5a317044-7eaa-4cc4-adb8-e97e5537d667	1392854
b8082838-c383-4811-8d18-a66e91da0473	x279
994380b0-80da-4b1e-a75b-98a919b12792	x251
ca9fb32a-7d94-4964-9d19-62431797dc49	x141
0ff3ca47-43cf-4710-8535-5e95eae82fc1	x141
3e37ab3d-2aac-4216-93e9-d7485adbe7e9	741093
dc91097b-3dcb-409d-827c-1e0542ed5463	741093
59f99aaf-e557-40f8-a9c4-1540adbda114	x768
091babaa-317d-413f-8a8b-db1e0e0aefd7	x704
d2da3919-6ca4-4c9b-b0a5-29455912f9b0	741093
721f952d-0aeb-4fc5-b462-b1e8dadae537	x464
7af3779c-fef1-48a6-993c-cfd98326213c	x141
ee3b5820-c0db-4195-b583-3083b9157f50	x141
934c7958-31da-4c5d-81f6-b4d293d0ad49	x515
5e5c6b5b-99cf-4af7-a18a-71bb824d8ed7	x340
f043dea9-f405-4303-a243-0c55ad047132	741093
7ac9efe4-0185-4d3a-aa33-7766480c612a	x571
a2dbb913-6297-4a36-b08b-1c173a3d8152	x318
eaf38b7f-2224-47a8-a9cc-4ef437724b31	741093
eb1ce50a-82f0-4454-b36f-6025cce88d48	741093
f2bcc000-0ddd-45b4-bb75-1c91c8ef259c	x668
48191bd6-3d50-4f73-9876-ff768d0c1a8a	x141
537108b6-9882-46a3-9822-1a499940ff8e	x312
9c645e9d-d47a-4b0e-af8a-2cd94349dd72	x141
de060e52-4948-4f5a-9a4a-8d39a56f6aa1	x408
99ece528-3f77-49fd-a840-f14c791177f3	x301
6744f6d0-ce94-40e7-a21c-292c550eea22	x258
0d7535a2-6801-4561-81ed-d6eef8f9f862	x115
1e7519f3-fa4c-48dc-89a0-131f9052871b	x141
74e85a59-3c0d-464c-b819-56483fc2889b	x515
686da7e8-68cd-4831-b7b2-7fe3d1697e07	x751
95460dec-fdf9-4487-a006-3e16744a9583	x141
ef0a78c9-76de-4b78-bd28-5b2e439e52f1	x668
4f7b6d4d-fc65-440e-8d41-0e9c2a1e5eb2	x478
45a43c85-69fb-4363-928e-2e21313aba07	745156
9313d2e6-fd17-4c07-b1c1-a7bb1505594a	x301
be219f7c-8b37-439a-ae16-59fb2ff8720e	741093
4f300651-dc5f-4473-b680-ea8164c7688b	x301
b466b4ad-e0ea-4277-8971-fe85c41c43d0	x141
4cd45e79-d9cc-4216-88b1-b2ed50b843c3	1392854
e503a1d7-2e8a-4da9-bbde-202da71353f1	x334
7b9d19ef-342a-4bda-9e15-ebb17087619f	x226
4500c8d1-7d49-4339-91c2-889f77279b1b	x349
d503b71a-a9c4-4b03-9807-25952f805d44	x515
9c2926f1-b1ba-43fa-ba90-4ecba2795d45	x141
7b15d32b-acef-4dc4-ae3f-90bec24c1a02	x706
a8ec8fdd-fb97-43fc-81c7-ee81c06a1e1a	x68
f4321452-f910-4ab8-b62a-124a2821344d	x150
82e72955-8059-4d8a-a862-d6acaad67f0b	x349
aa668df7-b066-443a-ab28-f06f9f456d72	x141
fe985ad2-2a55-4507-a26f-6018088352e0	741093
218f0d77-e818-4585-85d9-82669cba2437	741093
ab61731b-bb0c-4ffc-8cd0-59aac848c7ac	x532
ad215eb2-b155-44b8-866e-bca7f70d0a78	331111
5bf3a95e-624c-4e3c-aba5-10e235c6a17b	x653
782bed0a-0e24-4df2-92c5-b704ba922a78	x258
c2bb1ee5-dba4-4ab9-a965-a8c0ad4f5b65	x246
f9142acd-266a-4e44-bd5b-2318c783bfeb	741093
f42f0a69-d4a5-446e-b564-73cc9224e2a6	741093
90434594-2de9-4cd7-9cb2-968b4c33b36c	741093
17254e7e-7381-4b73-9801-49668ebdfef4	x696
5b67baf2-c4de-43c5-95ab-a8d451d405f8	x141
42eb0225-0300-40e2-bf24-0d316b0423af	1392854
881b1d92-e9ef-4449-b99a-a265086e23cb	x544
3452e34a-80e1-4018-9275-520fbc4b2347	x502
85216b89-fa9c-4c49-b387-7612ede7d2a5	745156
90008c1d-d603-4c49-8707-56fad036fb26	2048776
20c2641a-c344-4877-9a3f-70cc81482442	x223
f5aea05d-92f8-44e0-8043-3f1649007b35	741093
ed255a70-1f91-4958-89dc-ae422c66d3ff	x861
bb8344cf-89c3-4bfc-9c13-de367a25b03e	741093
2a577381-fdac-45ef-b5c6-6692392d0661	741093
090560bc-4cda-4c3b-a762-9f81389e5206	x246
65a04285-86d4-4a22-8940-49412a74430e	x145
6353347a-f415-4b25-93c3-f2df57d85f49	x441
563dbb77-7295-4886-9883-b01bd35522c7	x374
68261f59-d98b-4003-a214-5ab25c406307	x141
4490b588-da70-4da7-b066-7a93307f137e	x360
7a982124-dbc7-4c23-8b26-a2877a55ba5c	x751
bb6bf0ac-0432-4abc-a977-28600488e675	741093
7cdcd67c-6949-4457-b2a4-24625c2e1324	x528
7ee72b89-0890-4216-b00d-534547a8955c	x515
e88f7c58-5673-4f0f-9384-2b9e45fd19c8	741093
832e0691-eb5a-40dd-b01b-198b62e68fbb	x141
7b818157-ea7a-4748-be72-c2d165d33fd5	x696
bb271fd8-73df-4bd9-a9d4-fc534928030d	741093
bce72229-4471-4248-9f35-a98686aca12c	x357
78502b0c-f30b-456a-b222-d62bb3ebeb97	x141
d951136e-3e53-4d56-83d0-6ea4f149f7ef	x248
054549ca-7a46-4e88-8ce4-084080201830	x515
4d1dde88-7383-4678-9197-62c31f4cb8e3	x169
5253309c-0281-48da-9d8c-ad1bd6ddf689	741093
0c380546-7c3a-4e3e-b456-a17f3b31666b	x150
781eced1-c4d0-48bb-95b9-0c02282b939b	2048776
84f69ce4-bcea-4537-8324-307fab6ae094	x67
06ba2c4e-1b81-44c6-b4ab-151848c71a97	2048776
9be58df5-e2b0-4e7a-8700-ce920f754fb5	2048776
618ea047-511d-4b30-86ec-5743f85577a9	x522
149b7fc9-10d8-4a12-8bdc-df47d99473ad	x302
2e05f0de-dca5-4640-a1f7-60f977373995	x817
43886e61-5161-4348-b4b4-0abf54184902	741093
27cdb3ca-574a-49da-baa6-88734944a0bc	x114
d7d2dd33-c5de-40c9-a1af-97a1b3431bf9	x141
c2cba70e-c13f-4cd1-8204-a95056b97381	x811
5f2a64c0-e831-421d-b0fd-b4ffbc1630b3	x141
c6f911b5-d79f-4f29-be0f-0dafbf3f5b39	x154
8d9a4c9d-3285-4aba-af8a-88e6abb8ceec	x126
8286bca8-bd08-448c-bf51-aa88d05271cf	316401
67cd5e6a-4553-4a33-9bd4-72a324782a67	x141
8cc13660-2ab5-4030-b39d-ef1923394713	x706
e0a8d093-e61f-49a0-a32c-9538bf2de025	x141
a659d8b1-131c-4840-922d-bdfd9dfdd5ef	x489
6e0afc3b-51ec-4a3e-a0ad-71ae33de5e7a	x211
63e9f185-c856-4999-8608-ae280b01ac90	x805
a0921c75-ab26-49b9-a70a-65ab1cd93814	2048776
e5ea882e-1497-4542-9a5a-5082d4c6e99f	x154
68167ee2-4a96-4d30-bcac-aecc527bfda9	244319
79008917-deda-4361-a52a-d160cd076488	x141
79199f23-52a1-4c86-9895-4723e6d34848	741093
43f5e4e3-4e77-4188-acdc-3e9032273b20	2048776
07439367-f833-4b9c-bdee-6e24bfa8a4a2	x413
f3a5854d-8d05-4865-a1f6-cb48ab5c754e	741093
b05a2dee-5eae-45dc-9692-8a422c64801b	x141
cd8352cf-a6d5-447f-a7df-2471ffc7ad16	x350
297d6f42-9d2a-47c8-9194-8f1c3f022f99	x141
3cdb6e58-e329-494d-acc2-c3ac781ffef5	x246
6682f576-ed52-41f4-a5a2-ec66de315bd3	2048776
1a3cffdb-786b-415c-b955-d21c23dcb460	x515
8238115c-4d6a-40e6-aef3-cecdec6b42e5	x581
0fcb4865-d129-490c-a8b6-ab25cdcba9ec	x791
0063fbaa-89c6-4ce1-ace5-8b853df239c8	x141
aff2fa3c-bd9d-4079-8c31-f63fd99c8f31	741093
f9e6f151-72c9-4cca-ba8b-fccd47aabca4	x768
8ba71647-8426-486e-aa21-67fb4c890b46	x673
61a3d003-99b5-4c87-8027-0cb64319c666	x487
27087528-adaf-4882-bdc4-75e5c479a46d	591946
21ea5c21-465d-4bde-8d75-6bb7d630006e	741093
4253601f-4cbb-431f-81e8-74ddc23fc1e3	2048776
dc35d053-860f-4114-a3a1-eeea455127ec	x141
20c4a98c-22c9-4562-94a1-98f6820c1779	x301
a7837af1-231c-4fd5-847a-1032f33bf3c3	741093
4fc5bf68-f4bd-4fc6-8ecc-6ecc9b6b6f57	x515
bfeeab2b-6d59-492b-ae72-ad3ae9f2287b	x141
68a7afd6-1155-4e28-805f-754f4d08f2ce	x555
b186d51e-40c7-400a-bb30-1c982125ce6e	1001989
2937cef3-4501-4681-9071-ea332dd85cae	x480
6f8a07fb-e77e-42b0-ae3a-03d73be44506	x313
d59188dc-d2af-46c0-8cfa-af92aba6256b	741093
67f62d60-4390-48ed-b3fe-799842276dc4	x150
9a312605-bed9-4991-be22-f74a45c6cd22	x340
eb8e3389-f937-4d5f-b0fe-56a15c66b4de	x356
0280b2e3-f733-4292-9f73-242c1e52a990	x441
bb42ddce-6a06-497d-8876-955adf24d061	x668
1e0e4d13-5450-47a0-9ab0-6d846d13d25c	x134
c25270ef-08da-4d4e-aec7-c748bba63134	x696
dfb9a0d6-e4db-47d2-9021-916e98d4585d	x668
ff166d64-ec0d-4f00-92f1-3cdd090f3fa0	x328
98d4fabb-1cf9-42cd-9d59-019701867920	741093
81678a1f-8aeb-496e-b975-a91bf53725b5	x340
53ecb417-27b2-4e0b-bee3-1bc6ff7c4248	x356
43b93d0d-5ea0-4e55-a1a7-7ad37c314855	741093
28d8aa8e-2349-44f8-9231-22256db50a3a	x141
e3639bfe-3b85-4f0e-b03a-cccf09bc4749	x515
94d144f3-91af-43c3-9f95-a37b3c7fa0e8	x141
292d9f01-ea09-4ed1-9892-71a959a198d3	x673
07d09f24-8e60-4359-b3bc-bf02527c3664	x598
cb94683b-8724-47b7-a3f4-99b17708d775	741093
627c685e-46c0-4508-ae53-2dffeadf5b0a	741093
a5b5dd1a-6c4c-452f-bf5d-266c6066e801	x141
c5aefdab-6580-4896-be26-f599da35a272	x141
d38e18bb-fb6d-40e6-8c09-d4ff7386314a	x515
50268855-195b-45bc-b7a9-92c3309e81d5	x257
4ae66cc5-7d99-48d2-a994-d0c9c18f84af	741093
72facea4-52cf-41d2-b10a-78d307ede1c4	x141
5bb85048-9152-409c-a9fc-4e3edcf7055a	x141
bed0b61d-7980-49ee-97df-c9c21a49603c	x141
b3748198-024e-4a21-9b5b-301810048b62	x484
ef2fa914-6322-4d58-8a8b-c09a075e350f	x184
b09fe49e-c03d-4d05-9a44-60954bc0198c	741093
12b45abf-e667-4427-b1db-612a8213976d	x134
1bf5a289-842a-4f30-a3c3-f9fdf78bfa59	x487
6f7591cd-84fb-4278-95e5-17ed210af9c1	741093
6fe5a067-b2bf-4b6b-a4d4-9f7176a93867	x574
d9914762-fa25-4398-b85a-9a11d2e28dfc	x141
f9d811f6-f81d-4798-9d85-32a82c26d401	x288
2984bb99-1f01-48e5-921a-4b685f16b7f8	x532
91919e6c-1ab1-4d9d-b8e5-eca889c6666d	x141
cdf57b0d-03fc-4baf-8167-6f7c16c0d46a	x134
6c1cd4ab-53cf-4fdb-a7d8-ef4aaa874ff5	741093
494f35f2-604b-4238-957f-4fec689beddb	x503
73878883-c506-4d64-b138-72b8378af1bf	x226
1a95894e-0009-49d9-b67d-251f1fdd02e6	x141
80dea9db-131f-4fa8-9151-9c8b05acb187	x692
99faeb26-f9a0-4cc8-981f-b6b3d8dd87fd	x141
550cdbbb-4308-420e-bf63-1ee649974408	x301
d2fc1be6-e7de-443f-adc7-a56e8dfbf810	741093
07c9d362-3977-4815-8c9b-14545e63dfb7	x301
ab9a3395-e409-440d-878d-f19ff738dfa8	x111
939160d7-7980-414f-8565-456665c1b2f9	x96
a831fc54-fb1a-44c0-8809-0a08b8ae2a4f	x491
9b5ba259-c62f-4f56-8c23-17df9273139a	x226
c4fe00b8-38d0-4972-b963-de5b994b3b56	x141
91398616-72a1-4fd3-88ad-a1a3484fc0e3	x581
4b02820d-2b3b-4bd3-9ca6-03402f66d4e0	910348
c7d89a79-300b-4381-8c7e-48e3a90530ed	x141
1d303ce8-ff68-49b9-9a7a-da2504c8f549	x668
4b3cee64-c84a-4aa2-b413-429750145a1a	741093
ff800f60-25a9-418e-af08-e992f5d84266	741093
fdbe3e9d-f764-4d4f-9118-e55a18be93fb	x515
ca2529fc-d201-49dc-962a-04ab5ebbb4a4	x498
f400a77e-b6a6-4744-830b-a9e9081f6bf5	x212
415b4207-0b43-4c5b-b6f1-39e27e603585	x478
67390446-dfe3-4f1d-a121-3a9d9ea560f2	x408
79687e27-c6ab-443c-805d-217ba8a41fa7	574521
6388724f-6659-440b-ad47-bce82a23b4f7	x793
1727963a-0e90-479d-8dd6-78707067d2b8	2048776
214b7389-32a1-41d9-9e34-67bf4e7ef2a8	741093
0e3cbaa9-6645-4c05-91d6-259b6d8a380e	x141
380c0177-93f9-4110-87ea-45acb8a0c1fd	741093
4157f785-4151-46fe-b720-9919cc4a6242	741093
8dc01da5-f5c1-44dc-8077-2099d9024ed0	x660
0e7045d1-a2ec-4e7e-bfa8-ad2b644afdeb	574521
02a1ed1a-83d0-4e77-9d10-e94ebd250d47	x301
3ec17bc8-7f0e-461a-a5b1-5947f2ea2013	574521
eeb676b9-f9f8-4842-bd7b-df24654f1bd4	x141
407a3b25-5ec5-4586-a25a-a9711ccbac61	741093
180c981d-168b-4a23-826f-cc85db7a56c0	741093
960ec399-bb22-4556-848e-9be6ab764b49	x538
285bb5a2-9d26-408b-bbfc-3213599733c9	x731
6d03f61c-a776-4bdb-8c84-d29391ce6d58	x184
6b4a5f6f-7564-4a67-886b-4a71fc40c0dd	x515
e96defa1-8757-48b1-8210-e4d9843ceefa	x668
273c1a0f-7b27-42c8-b3eb-29341dd9ba25	x515
f1845535-fb28-4c48-80af-37bd6cb6ab9e	x550
b205d34f-83ac-432f-8ebf-75115c82c39a	x141
c29964c9-7130-4490-99e4-4c998a7b57ba	x793
3155260d-e0b0-4c75-88ba-433fa2ec1a6b	x301
1499ec06-84ff-4e09-9a55-5b43540e8d2c	x555
62073708-de9b-4167-a032-869779db8f54	x311
c86231d5-48cf-4fa9-a058-01ac580c8b82	x794
166465b4-bcad-44cc-b009-1237274cff72	741093
fc4ebe27-0772-4fcc-825e-fdc1d5994d56	x141
3cc74c53-c908-4e49-b113-ae28e94aa715	x141
f18c002d-02fc-481b-80a4-b8e62323b777	741093
8998a68d-a28a-4d0e-a17d-78e36d7b46f9	2048776
87adc998-db20-431d-9ab3-12fe31fdd513	x141
c83c3192-267e-4005-9305-94c199c14303	x154
8316ccf1-cb41-4c0c-b281-6162d45d54aa	x194
0f74d760-dca6-4e03-8b59-819796a5e245	x141
cba6e5b8-0cc0-4efe-9929-a9db0861e6b2	741093
44502309-c5a8-47e1-9688-5dc072ad5e89	741093
e8b37700-c875-416a-9db4-3422c71e3da7	x141
45ff6eb2-b74e-4db2-94d0-4633837bdfa5	x314
f9b1b24f-ece0-4b11-8697-dc1b2e779b0e	741093
9d0c9fd2-89e3-480f-b0a1-b6d6ba4c39f5	x515
22e2665b-5ae7-4f42-b0d2-c869e1b66c5a	x503
5ce39bad-05ee-4f67-a7a5-ed06975bd8e4	741093
cca727a1-14cd-4728-8bb1-ef053a01c24c	x522
5ba95d11-225c-477f-8cd8-c2f654bdd4c2	741093
6a5388fe-b57b-48c9-b1d4-0aae9ec5036f	x308
668a3093-56c2-4006-94a2-275310a23e39	x301
00a7d7df-1aed-4ca9-872a-3acc2fdecfd3	x592
866c9cab-9224-4621-ab92-5b4be5a3136c	x141
84db77fa-819f-41a3-af59-e44dc7db3709	x188
2ac974d1-7d74-4d47-b666-cf6a8f443ff3	x349
9740bdeb-1b76-4bab-b048-f69aa1f5e390	x141
7fc08703-421d-4d71-9d7e-2accf9a7d515	574521
a1cd09d5-7f1c-426a-a4e1-34b8cbb51583	x141
62ed87be-91e6-412f-aed3-e082fcc5889c	x196
94238cab-dc34-446c-8471-85e548c5e4b9	x141
2a65363b-4830-4e36-b992-121676541ff3	x141
905fe625-7c37-409d-90b3-4c265aadf0a5	x464
8c0b7c6d-56cd-4f6b-bab2-05eab903c754	x768
608b9f08-899c-49d1-bf4f-7f797365dcb9	x515
08827d43-4608-4154-8857-b5fb3ce2d90a	x287
f327cbc9-79ad-4b72-95bd-9079aa851c0a	x134
9d8a24d7-16c8-401c-9c98-a959b1d6223c	x301
b3b3d457-5479-4e49-9547-59637fac2301	x476
afde62d1-1b99-4bab-8535-03e26ccd15c1	x141
8e8d0cf4-7086-436c-9657-5d7551768325	x134
f088ad7c-6f08-4016-a2a8-d75d8ce46982	x141
0e38c1b5-2ec2-4e11-a433-0f8d77728471	741093
e5419d08-7964-48ef-b069-2dd736c94b2f	x484
7416c7c6-71ab-4afb-b23d-5accdf6e88dd	x141
50d9bc65-2836-44c0-9451-7f848013a4c8	741093
ab0ba9dd-1cd0-4f76-a340-0b7b96a6b42e	x408
54c15c10-2e8b-45fb-9879-39ad3928e7d3	745156
c66da1ee-2982-4d17-9a51-b749680667fd	x308
79a00c3b-c63d-45de-bfc9-aafc516ca190	x141
36cbaad4-27a0-4c29-9254-7d4828ad9ae4	741093
fa05ecf3-992b-4ad9-8a35-48b54e5c23e0	2048776
d40dc5e3-f084-47b0-8004-4c022488f300	x605
bd4a7a2f-dae2-4b7d-8b5b-2143e75c8503	x141
26c3be3e-fbff-4e45-b1bb-fc41bdeef229	x660
176f47a5-28cf-4a28-a23a-c4e4c4d8e4ab	741093
7f8e42cf-9c97-498a-9a9b-9c0afd49d4aa	x141
e5e28c93-d8f4-454b-8518-34756994aa00	x301
ef737c94-9f20-4823-b9ff-3b8ca7a167d3	x696
6f1c1815-7046-4de6-98b5-c3452a58c4cf	2048776
26f9a079-41fb-46e2-b33e-6df0fc9213b1	x141
fc1d2604-8b62-4254-a969-307284e5e50b	x482
357b5cb2-eed4-428d-8b2d-1a6a244ac25c	x759
74bc1875-47e8-442e-bc5f-eccc33670e89	x390
0c44c0b7-77a1-4e64-905a-92122c121c81	x141
a5b80339-3f9a-4925-b1f9-dfeb06edca77	741093
be223643-5c59-4e0e-a97c-d15168e2c040	741093
b0dfba37-f23e-4555-b0dd-2a4291b45d77	2048776
136ee49a-2edb-40de-a29b-32ec66aff705	x340
e8df7257-cddf-4772-b670-d153d09aeba1	741093
02ba7d6c-14b2-4892-a812-f710840cbda6	x308
d3b5615d-a8e3-4096-96bf-da2da4641fa3	x64
d13d5773-eefe-469a-8e05-e2b9d00a06ae	2048776
2a7199bc-4da7-4f52-9857-e6cf1bb1dbb2	x480
7b99485b-986e-4759-af62-f10fa7bc2717	405955
3e0e556e-8027-48a2-a2fe-a7bb5459d279	x447
e57d5f41-de48-4afc-8d53-5e9cf6fc4709	x141
4907aa38-3d38-4ce1-bdd3-0e57ff365b2a	x785
72a025c0-93c2-4890-9bab-79afcaaaa10f	x265
3ce9aec6-11d4-435d-b6ff-e7e59e38c3b1	x301
e835b3b9-5459-4ba1-b0c5-15198e953ab4	x317
3dc94535-9a1d-440c-a3e5-f95d726dd52b	x141
1d9eed4f-dae5-4a1f-a56b-341e821bf71b	x141
762fa093-572f-4ddd-ada6-1b21f4e03a48	741093
5b20ac50-ec19-45dc-8d76-a364707ff0b0	x538
ec2c7612-ffe2-40ab-89c5-3cf56d12d29d	741093
857fc930-6196-469e-bbd1-bc670c019653	x301
ed77b737-7343-4ea4-a91a-d7a4c476d2dd	x408
cefcdfcc-59fc-43e3-85f0-49610bd784f2	x515
49d6833e-52e8-48d7-a068-a3c9452708e8	x251
26c26f3b-f412-4337-93e1-06c844ff61f7	x550
a052acde-cbcd-451d-a221-41e7e51f48b7	1392854
1157028b-efa0-4322-b75a-d4d49b2f45b5	x503
e6c9b09f-fa48-4385-9022-a07ac04ff2f0	x141
cb8f01a7-0222-44ae-99d0-3d14e4bb4cb6	x80
f515e57d-6da9-4e02-a49f-e379a67931e8	x768
f8de3eda-2ed1-4c88-ae9a-1d5b576927a8	x141
c70053de-c839-4fc8-b472-c80c3ffd5d78	x141
c849f613-bce2-4d23-9663-f6c60d4130ee	x141
203a9fef-037d-466e-b524-fe25d8f98e76	244319
7a5de982-2a4f-47a9-bf40-2b8581c5c481	x287
3e431811-c018-44c2-a3c4-3ef353172c86	x311
13fd63c5-bc1f-4a41-8930-bc71d8a7563f	x360
4f2be207-90c3-4d07-8922-f040bc92cc98	910348
6b2d699e-245a-40bc-992a-80e15899e634	741093
f4e13105-5411-46b4-8001-0f825cedde78	x141
46ad0538-f1df-4fa3-ab91-277f052ed35c	2048776
cd049349-3c97-4c43-82a2-35bdca864fee	2048776
6f6211e4-6c95-4584-8de0-0b986b27c16c	x515
2c18cd9b-489a-4ef0-a589-963216d30d32	x491
0ded94f3-4b40-4edb-820b-001a8137b1bf	655817
552a16a8-98b5-42c0-a0c4-abb64912822d	x278
b64a137b-6186-4820-b03c-9643d0968fd1	745156
f697cfe8-a5a2-4b84-9cf8-b55f8fa76811	x287
1eb97b13-fba1-4fa1-b0fc-d73019a4a91b	x515
18b10d6f-7519-4b2e-83ee-292286daa188	x141
4b9befb9-6171-4c06-babc-686aea721e8b	x265
e0c2d267-d079-483c-b21f-753fc7ac49b5	x141
74becb30-f001-4600-a3c8-9a0d1033a645	741093
c7c83774-af4a-4aa4-8f65-1aa1c05e2876	x141
292d8e6a-a2fc-4193-a120-e308b3f74c33	x141
c9065e7d-f27a-410e-97dd-14d74a25b4ca	x289
6a992737-695a-468f-89da-9c8b32c64eb3	x749
be291a8c-6772-402d-9d0d-a9f134d62fad	x141
bf06d773-c842-449c-9b8b-cdb7bf49e747	2048776
7684412a-9dff-4156-9478-266869582fcf	x475
1d5cb1d9-2de3-43f8-8599-488d7244a77a	x515
7e6cafbe-dd60-4770-94ca-6bcc8a15a5b3	741093
34193063-64af-4be1-a87f-d4906a9e08c1	x141
ebdbf26f-563b-4123-b0d2-5a41f54a04be	x668
649a43da-c22c-4233-b58e-6abe61f0405a	x308
828166f8-bded-4f47-a3e0-b5cb0b9b0657	x515
11b5f76f-9686-43bd-9881-4a6c658f091b	x602
f36b0012-d01a-473f-b880-a475a0c2d263	745156
3c05f6a7-e9ef-42e3-be5a-1456dc8a2a3d	x820
a011b5e1-4a55-4186-bade-1ba2aa2d78ca	741093
5e18ddb6-5d06-49cf-8a90-b337a066cd58	x484
ef524e5d-3c72-4e6d-b85c-80dcec0adf45	x141
a7f8f30d-d426-41c3-96d5-2b81d5b96cbe	741093
90477f8d-5485-4304-8457-eb089d0a671d	x141
59a789d4-5196-4483-965c-69f48159cc2e	x551
d7780734-b238-4fcf-83da-073addfd8d1b	x141
2fdb1f5d-003f-43fd-8208-4aff0fba2ec8	x154
23d92f76-146f-45ab-a93b-90dad60c4932	1392854
95e9254d-9e80-4b5c-9926-a60ae8874f37	x141
822cdb75-2fd7-4287-a767-31ecc18fb4e6	x141
a534dc4f-9a02-4941-a970-1286700a33c3	x114
3bf09170-72b6-4f07-94b6-0d3629a14232	x448
7b02deff-1f10-4b8a-a372-420f4c99b7fd	2048776
d4e705e3-b419-4d0f-b4ec-376be5ce0e31	x665
a1c50650-56c4-4d88-992a-691df09858cb	741093
0583302f-7050-4e37-a947-e33eef8b7749	x141
b57fb72f-3408-4efe-9e84-11430b63d7e4	x141
0eccc320-981e-4e0b-a840-8982ed9f332a	x515
9aa4224b-7088-4aa1-90e6-b5dcac4ae624	x141
f1bb772c-8348-4ae1-b514-4e56ac549cb6	741093
8f6c0385-d657-48c2-8885-0cafdf537e92	x490
f35bd1a8-c076-49f8-95ce-f8f3c97de893	331111
e0e80d0f-061c-43fa-a6f3-58bf28b38f4e	x340
ab91e829-1088-46e3-99dc-ac5f7642d76d	x608
ad94dd09-7e39-4b0e-b315-1a93ac6e44c6	x159
30a144cb-5011-470d-911d-e1acfebb388a	741093
619777cf-4fd3-4b72-95f9-7ae43630fe96	x349
129ec7fb-cf43-495f-b9f7-e7c143a73efc	x515
46495c94-08b3-4dcd-8a3f-9a20ca74b742	x141
29272dcb-9d33-43a7-b3f7-193e5c8d890a	x141
fb5511a7-4d86-43fd-9d92-27ffc24eebf4	x154
27a677ef-a62d-4e23-967b-8495275bb9b8	x505
2ee417a5-069e-4909-8a95-19f8b0159da4	x141
ce505cfd-663a-457c-bccf-a5509164e6ea	x491
f08f565c-8059-4196-b554-c589bd1e785f	x1
1e7e95cf-c588-48ee-87b5-952f2f26c366	x320
1c99cef3-1837-4ce7-acc4-bc2c7bfef288	x696
0adad402-660b-4cda-86ea-11760c675de7	1392854
49c2d9da-f67e-4df9-b7a1-b19a699bba49	x487
62074f3b-ea0d-4b17-a124-6548455e597d	741093
80898ac9-3178-4ff2-9b3f-2b2424cde8fd	x408
cfab78a8-423b-41b3-9917-2bf9ba1e6f0e	2048776
815d2e90-9d47-4c59-972d-8db8630999a4	2048776
e05893d1-3023-4cb9-9a47-90dda90e6b2f	x340
bed2ab44-099d-4af1-9786-b1cdd8833763	1055541
7ea635b6-d01a-4edc-a54c-93ffe931bee8	x141
1c3414a6-6b12-4d62-87d9-a2fe795c4bf5	x601
92ad464c-6c2d-4397-b54a-babfe5dae98f	741093
68db791b-1137-4dae-95fb-e3a8c005d2ce	741093
0284ab7c-1738-4be6-bb82-ee80d7f6956a	x141
187c01c3-6073-4cf1-9917-6c00fb7f8da4	x141
59db65d6-e182-4ea5-87e8-414402b3c054	2048776
f444c3c8-d784-4ae0-be16-c4fe6ecf3a1b	x696
4c78301e-ba65-433f-bbbf-9df03b9e5caa	x141
d1e9f9a7-f96e-4c3f-bc15-e191ae07036a	x662
86d231d7-9e09-43be-bf8e-ac924ef77c70	x317
0d3cd04f-e1af-4096-adfe-8c5ab7aa0bc0	x448
fda3bc14-e39b-4234-a967-3dcd894dbf42	x696
75e69851-bf96-4e76-9482-25cc87f32a2d	x341
43dad512-24ec-4622-a0fa-421334b5c4d2	340184
45859545-01f5-4cfe-9683-ddb96a835dd1	2048776
8025960a-0cbf-4a84-ad8d-c1b3d3758bf1	2048776
95c27d4a-c93f-44c6-b0e8-55428c23a93c	x814
7af55042-3f8a-4ffa-bf7d-ff8a3d96a223	x515
a680446a-972f-4e31-80b9-1a8366c0a34a	x141
2a73f525-dfd7-4b2e-b87d-80da55f67df4	x154
561876af-82ce-4bff-bf88-db1865ef5199	x301
bcfbf9a6-f0b6-4bb5-a944-2449581a4095	745156
e1d2716a-fed8-492d-9366-7e3e0a545931	2048776
a875463c-e8b4-4765-bd8d-49dc32eca9ee	x141
eed11408-9ca5-4dde-8718-4e5de62fe519	741093
0e1cca1f-c26c-436d-a671-4363eb08ce5a	x727
a3e10ea4-f1ea-466a-bc2c-fc28d75ecf39	x134
6c25fdc4-3b57-4a67-9b28-17439b97d9cc	x141
7575b3ef-292c-4937-9631-f2022dd0e838	x724
57df1f52-1ff4-4115-9979-e03e0e3f8dbb	1048689
c128ac72-7cea-43da-8fda-6dbdb8baa86b	x464
3a2b2ad3-ba66-41c2-9267-7b50827b8e64	x408
8dc0c614-e91e-475a-857b-99d3c8fb6ea0	x660
a9f5690e-0d79-45b3-bc54-3569999e5add	x733
b44ff580-7b29-4371-92ec-37368b3c34ee	x349
2c1f6e03-5931-4b41-9c5a-eaecd5cb62d6	x141
2c264556-afa3-4b06-b165-f0bd6e00689a	x804
32454a6b-3d75-4b1d-8eff-49cf9e33fb62	x581
76421219-463c-45fe-9ebe-a7447cc4f9d1	x668
90e39971-754a-41f8-926c-2edd2b99b56b	x755
4349f3e0-7253-404f-ae80-7997dec397a5	741093
5c0b2b65-23bb-4730-9fc9-fa2e9acaa95f	x753
a08e6a72-32e4-413f-a103-ed0d26aee194	x478
dadfd2eb-3a1f-49d9-bff2-ed114bb69c80	x657
ac6afcc6-7f8b-4d82-b42f-680988839f89	x152
f33f6950-63f4-41a0-b42c-63e90430ebeb	x141
f09554f4-bf71-44ad-8348-ec1e22fdcec3	x300
b406ce6c-84b5-4aee-9df7-13b17635e8b4	2048776
8bf06398-bf1b-4384-b4e6-a02f6894fd0c	x141
8efacb49-7647-496e-8ab0-416c8c37b54a	1048689
f1379836-2302-47c8-a248-3a98219da858	x817
80f74993-7eba-4c45-8240-ec66b4358570	1392854
23490cd2-0a16-40f1-9d01-e61719e60ad7	x721
819b6d9d-3362-42ce-a309-239afe157d5c	741093
a83e594f-e8f5-48ec-856e-109feb851b30	1392854
1cb9047e-cc6b-4894-a5b3-6031b5916ee6	2048776
c6065a22-0efd-4314-bcd9-99a8ba4c72b5	741093
75940ed9-8f10-430f-b6ae-c06d961e7b57	x141
6dbf0a20-8742-44c7-89c4-7e47b4a67367	741093
9577885a-eed7-4402-934c-76fe10cf6bc0	x657
bc88a68c-4bdf-49f2-95b1-77ea2620757a	x258
85411481-e3e2-47cd-b6ab-61ad8cd62d3a	x141
6329ed44-a052-41e6-9795-18544b2ac45d	x141
a77cb7df-ec8e-4f1d-96a5-b89d423f0004	x408
119a91c3-f588-4a7e-892e-475e5e38caa8	x134
4ebdefb6-fa72-4a53-82b0-999e8f316d2c	x340
101da88b-4e5e-4234-a201-328f85e14a93	x668
7749557d-675a-442e-8372-aecc191be727	x141
f73ebafd-04f1-4e30-9f32-1f1152d08fe3	x325
240be6dd-4dbc-4bd1-bcc8-51f605a9d141	741093
a698f529-040b-4dbc-bacc-bdbc42f7c9b7	x490
b3bbc9b2-5b3c-4bc0-8709-b1486f315a47	x478
4e24ce1d-03fa-4586-90fb-7f82a1c214a2	x368
3fdc1d58-225c-4537-a5c3-91e3168e17b7	x141
b2c829ff-1deb-4ea2-8f73-065efd379e68	316401
31ee03ad-22c3-4f96-9057-caf7b741b00a	x732
26cf1de3-f0a4-411d-b186-90e223fba98b	x141
832fb23f-4b0c-487f-8c7c-022be53828c7	x141
11c52951-1edb-4a05-813d-7fba7b481697	x475
3b28c3b1-6f23-416a-bf45-ee1a61b8c646	741093
33c1d82e-3639-41dc-9193-05838e595649	1048689
284209a2-b482-48d0-8e77-a9b8b9e66a15	x515
bfda0239-e4d5-4ebc-a3a6-ed6d0c6ff91b	x515
35308874-c23d-4adb-8413-86d12ba5f4c8	x515
c9c43f02-8e1a-4689-a311-98fe7eec9b22	x141
1f0fd788-4654-4dff-a9d0-c43b147a3089	x141
84ad8ac1-15f6-4751-82c4-88ee8ed25067	x660
795079c2-65f0-453d-8fda-464fbf2c8439	316401
cf89413d-5c5e-4bde-b583-491ae55bc1c2	316401
f03f966c-4516-4497-afe5-2723a12cb580	x141
f4c09e94-b72a-4ae2-8792-c0e0b9b26c43	741093
e83a8104-8745-4214-a733-7edac6156ede	741093
7ca2f5c9-8901-4726-9593-46647f9d4652	x141
36c9eb07-0d7c-41ab-a495-118c3365940b	x356
01595abe-c503-4bd3-8211-06f91beabeda	x476
2f3b7a4d-3fc5-4b94-8a54-ce6cb9f0a15d	x817
a51a7187-fe86-49ad-bc60-9e6e1088255f	x621
8a6168f0-9050-430b-86ed-f8962899fd7b	x184
623cdb5f-b090-4a98-8c99-c8b2ebe6b8a8	x141
8cc482f3-c6f7-4a66-9ccb-fe004f0a44f8	x301
c9ceec08-1f17-49e0-9d63-e7c2e3e93950	741093
e38a915b-9b96-4d8f-b507-2585f315bca9	x246
ae8dc155-bf63-4c12-a679-aef5f3332a99	x356
f30b3905-f32c-4206-9cf1-31d2497f8fa2	x499
d75eca17-aac9-4ff2-ae8b-1a7d354873d9	x141
1f4de0af-95f2-4e23-90ca-df825a42da48	x141
13fe03cf-d5f7-4c80-8ef7-c9b2eba51956	x561
021aca1a-147d-4877-ad07-4c7a62a97160	x141
ecad8792-da8a-40ea-a374-36ce5074d60d	x340
b6d33676-7dbc-40e2-8d0e-804dc58059a8	x756
034c220a-856e-47cf-a938-1edf52639e02	x668
6e8b8ac1-a291-4a8b-9c1a-116f0bb3a6d9	x475
d57081e7-f5cd-414a-bc27-cc934b2df282	741093
ccfd18c0-2133-45f0-b236-8d8d1a6133ff	x154
baf117ff-4216-4a1b-aba8-2e23a909c9ec	x340
768fc651-5f11-476b-b0e5-05f6dfc4a09a	741093
1c0037a9-a66c-478e-a4af-2efb626e327d	x653
e579c636-6e35-4bb3-9e0b-f0ed574fb877	741093
624fea2f-e227-41d6-8ca6-4c9bf268a080	x550
c012d51c-2ef5-4347-89fc-8910d32d0226	x515
82398108-6887-4e92-a355-87e94e16c75b	741093
0fbe7d11-f7b2-4fa3-8d11-5f6ec4bfeb30	x721
cb1ae196-4314-4f91-8350-dc9cd4967e9a	x141
24ac7f96-36e1-44e3-ad9c-50306f4b809e	x572
327c2489-c44a-440b-8744-bb95589f35b2	x141
b225d77d-44dd-44fd-976a-aa684b268206	x515
9893f0a6-90fe-4332-a21e-5f773ef72cdc	x478
5cedf5a1-130d-4d70-8d67-131e265b74e0	x246
d5e540ae-b7ef-4e90-8d8f-d8c97009cc54	x141
af7d7b71-bec7-449a-8427-ded50d69a02b	2048776
2b249325-00cc-43a2-9c6f-f6dd4ac8bb34	x141
c34c988a-8e07-4f6d-8a73-54d5a20d5e3e	741093
3507520a-13fd-4451-8883-7868c9204ab0	x256
37baf355-dde1-4784-847e-7ebbbb6fa755	x713
259f2372-38a8-4d7a-a6de-7080d9249814	x154
983cf8bc-8f39-4295-8d5d-8a3772e10b67	x246
37b32d5e-cc2d-4382-9537-4c61b4a6ae6d	741093
c2b68607-d313-4bdb-99cc-d5ec2f16017b	x141
4418efeb-2945-43df-bf99-8eedfd23ae55	x258
673dc45c-b952-4ada-9aea-510823ffa6e0	x301
f4e2ea6e-7a7d-4ae1-b988-9f827d5eb99e	409438
765f943a-c6fb-4e00-8ca2-bd895348071d	x141
8843d6b2-b81f-4026-883c-43047823c0c8	x114
0a503ad6-aa24-4168-99fb-62dc9c7aadaa	x668
2c50e0d7-6202-460b-83cb-2dc15f0ca39f	x141
452ac2b2-6976-474c-b6b0-f34c39b617d4	x141
085adf31-2ab8-4433-bb53-10deb2cfff59	x141
1bd01c37-4902-4f81-bcc0-383d94a1bbdc	x308
e0f035c1-1d36-42b6-b269-135ad8688ce0	2048776
bcdbe84e-ca5e-4244-bb3f-b50b008fdeba	x696
e9fe1b0b-49bd-473b-bcd4-7c3c0d37de0d	x184
a3ffb810-176d-464b-ae68-d8df389b6c17	x560
93691075-b203-4540-9179-e77ceff86015	x704
2bf14924-5b4c-4511-875c-1ea27a03a1c3	x141
92ec5b4f-acd0-42e4-85b5-269360da515f	x141
4940bc8a-b673-48b1-9540-3c7aba435d44	741093
89a4c8dc-1f93-4615-a486-4060e7a7755b	741093
407c84db-37a8-4992-9d98-4bab3628c282	741093
5f9ebee0-3feb-4d4a-8158-ffdd011af5c8	x301
3a1e9ba4-0ebd-4b11-ae90-cad4ed9e8178	x141
962a624e-4e2f-4a97-ab51-aaf3b76b3d49	x141
e5d9a59b-3a01-411e-9018-057f5530be1e	2048776
fc8cd7c5-0ae0-427d-8dc6-1d38dcbb75bb	741093
6299239c-5c93-4ada-9e4a-0c803ea2af23	x141
69853288-cb83-44f9-8afe-1fde1bd68622	x515
ff05b17a-ccbb-4355-b624-79b182a7fa38	1392854
807b98f5-676b-444c-b155-cbd62ed90e62	x141
9ef5bece-0e71-47cd-b064-32e83b3ce445	x464
908e7da8-fe8b-4b8a-88c6-65300972501f	745156
580d7a59-affe-4aec-8843-46c217e7a61a	x141
01b61518-157b-4ce3-acb3-915ccfb71877	x141
1293f36a-28de-4e45-b704-249d9996a0f5	2048776
7f443438-4afe-4445-a2c4-709928e4fe6b	741093
3156bd51-252a-48a2-8fc4-f540188f26b2	x356
b6695dfb-f81a-4fd5-8ca8-c17ae104513d	x515
0c32563e-1081-45a5-9c20-b9387589aa3c	x668
838474de-dcb9-48c1-b4ec-defdd5f47423	x309
6f1ff4e3-fd01-475f-8457-9837efa2d629	x475
a939361d-27ad-40d1-83a1-d57b997eacd9	x311
90c05b31-242f-4d3c-8c9e-2987a4fadb19	x141
31efa862-a6a6-4a38-b3db-f60bb3f9df01	x515
f258cc73-81c7-406a-bc29-eff39a454bb7	x226
17cbbb62-f96f-468a-93cd-34c912a9abf2	x480
56df80fa-a687-4d18-be9a-77bbd2137025	x141
55e3bbcd-3bb8-4fc7-97d9-644f8c621462	x141
5564ed4e-69f0-4fa6-8ef9-6c815eb27690	x494
c76ef28d-efae-440a-acaf-7b0f5dd653ea	x408
d51fb283-1709-43c2-afe0-79faea6d4db6	x470
aa3aac00-983f-4c5e-910e-f79ef94ce411	x134
7e2415f4-94a7-44cb-8120-745b39e566fe	x141
6719f013-4cc5-4e00-b44d-28d0428ae8ec	741093
c731ea08-1a3c-4d43-a523-f19986367191	741093
583d6068-eaf3-4f8b-9aa5-26ec65662cf9	741093
cd8addd0-eabb-466e-84e2-14e907e4a5d5	x141
7e51e3ac-9474-4de0-86dd-a973526ce54a	x515
c9377fa1-74d0-4643-8f57-7f65ad663299	x141
7b96aa27-f064-4925-9f65-834041e5cb05	x246
daab603d-4b38-47d6-bdc6-cb81f9ddce28	x141
f46d792d-f0b5-4c55-bb6e-db3af717685a	741093
3ade0fdc-0016-4cec-a312-061b4c88f399	x515
8cd5a9ba-22f4-4fc4-b4e6-b34a74dbc1c1	741093
f1171cec-8546-4291-90a5-7bae5af89545	x141
7dc997e4-db31-4710-9e20-41766770878d	741093
f115c431-903e-4185-b5ea-468d84b54520	741093
3e94e6f8-79a9-454c-bda9-27e2a28e464b	x141
d4336f15-ac67-4ec2-b814-a994f2e62cd7	x301
93924f97-ee74-4f10-bd7f-b19401c5ef8b	741093
808e4d17-426d-4ce6-88cb-f714e4bf301a	x226
4f7c1c1d-3292-42b5-9cdd-e5d2045abf0e	x469
c6e1eba1-8bcd-431a-becb-d0917e8f4bd4	x20
3ff1f139-ac6f-4540-8331-2f34124dcbcc	x134
dcf8e711-158c-4242-8119-4a8d360c63c1	x134
46268e0a-4343-478f-b9c1-685fba247b2e	741093
f434ec00-dce5-4604-85d4-e9ed7ced57d5	x141
0646a483-a3c8-43d7-81e4-bae4df395e8e	741093
7a25ccfa-3a8c-4ca2-ad57-6261fcbe657e	x744
02220e3c-ca5b-437c-8063-809bc826ba25	x660
f4bf4d87-c1e6-423f-b851-c2ead240a51e	2048779
cb7d334f-e23e-4481-be09-6e2f5fbfa692	1392854
da7ef7df-7c08-40ed-a02e-031d745d39d3	x141
0ef10080-0348-411f-b6e3-1a9e5fa36fa6	x515
ff25a59f-767c-476c-8550-dfb7837590d6	741093
ac62df4a-96fd-4e9e-9cbf-cb550af986fe	741093
5dd0249d-a483-4ee9-9861-ae62f126959b	x141
8dedfa4a-4326-4d80-aa74-197f92445ce5	x549
d42de2c7-b08d-4ce2-821d-2cab031b8414	2048776
4b6d932b-35f7-4879-8a4a-09e657d027a6	x515
f11a03b8-a494-46c9-85bf-ddcce5502839	741093
66bc56e4-7b13-4bea-83cc-6d3419592ebd	x309
77c96c43-d571-4e09-bdc9-066d582cc2f9	741093
340cfd10-a7df-4316-8da4-2174d62133d2	x727
d24cfd1f-5f97-4839-ae66-728b21c9f888	x141
c0dff0bc-aaa9-44ee-9dd3-d9bbdc3e47be	2048776
bd14a7e9-b29e-44ef-9d54-a1d99bdc4a59	741093
44d1aacf-b218-406e-b604-7abf0d40956e	x141
3a1e04ae-24c2-4b4b-bff0-1f107d5dc3bd	741093
14b8a394-d98e-4fbf-babe-2803b0549103	2048776
ca9344e3-c7b2-4308-8b86-b0b14644636c	2048776
ba778137-a01f-433a-8eda-474560e4ab61	x696
25abd445-b115-439e-85d2-3ef5e42ac032	x515
058fd1a4-acdc-476a-8deb-e84317251d72	x141
e50b7bd1-92f8-460d-857e-d4c339fb3299	x237
f8e909be-0802-46dd-bf19-136c2cd71802	x141
8277e75d-6a59-45ff-81ee-229567ef0a87	x301
dcd8d1fe-9728-4552-a186-51db731451a5	x141
159c181d-56cb-475b-829b-3ac42bf86ade	x355
de263fda-85b3-4eab-a880-3316f5bbcf01	x141
da82c7f9-27f0-43d1-8cc7-d2a4d52706ac	x356
b43e4b25-4c16-47a9-9ff8-34bf47663565	1048689
9901fc1b-f40e-40d5-9e14-725b707efc65	x570
4b960f4a-0b7d-488f-a051-cc4e558c6875	x704
2b69c4ee-9c08-4c12-b704-ab6cb60283a7	x657
e361ec1b-d3ee-444b-a411-37d1d78d80a8	x150
043ab019-bde0-4494-aace-9ce0f9236bc5	741093
8ba5e8b3-4a2d-4bb5-8edf-424e22307a18	x194
56721a21-2f8d-4dc6-989e-7abdac83bbdd	x141
3e5d6f3b-5556-4cc9-8815-62e061688cc4	x141
d287d1eb-179e-429e-88ab-4b719701a43d	x588
dee8c683-766f-4d30-9e0a-5c15e356abc9	x653
1e13f740-6abf-43bc-b508-a6f80c61c049	x141
3530bb1b-6b5b-4534-8f0c-b09bd1761ace	x696
fa3fdf27-e9ed-49bf-9ae4-6cc150bb0667	x141
5c939fb0-a037-4521-a362-d1f1fba4e3ed	x134
2c401910-be18-4bef-9847-d5506c30f84e	x350
1d3f6641-b02a-4c88-a6b9-0c31ac6aeefc	x550
e45e005d-d89e-4352-8d51-11255c27bac7	x212
d693728f-84aa-46cc-9c58-9f9a60eee484	741093
c00b7a15-edc6-452a-9f37-83bc46dd6f85	x811
7d333793-e06a-4b28-856f-901d7aacf53e	x464
e2001a7a-234c-4ef4-b369-248d76090449	x487
af0073af-708b-466b-822d-93a384257f5f	x141
f16e2213-8a6a-4798-a421-7f14f8382043	741093
08312681-54b2-4c00-a184-409394e38fdd	x141
b22df49d-3f63-4e33-a2e8-d06d361a3ba8	574521
e3ed99ca-722b-4f48-b0bd-7db4579ae4ed	x141
025fac11-19e0-45d4-bf93-932081b0e7e9	x223
07002e9c-c09a-4413-b526-5fee0a79e8c2	x749
5ee36e24-4283-46e6-a2e4-5a6530a7d532	x478
aafa3bb2-93de-4b1a-b34b-c2d0d02746fe	x668
2d9bf63c-47ad-4da9-9107-48434b6c389c	x141
685a6d3b-3e2e-412e-81cd-0075c4917bab	x677
ee63deec-be52-4621-9ebc-0696659d24aa	x793
79b8ff4e-2305-4574-80ac-b7286154165f	x141
c68e1bc3-21ea-4a8a-93d3-d9a750ef6f8a	x443
36a94c6e-8d3f-4d61-bbf7-420e0d1b91aa	x515
1caffe63-81b2-4588-b326-a1591c4d3a1f	741093
71a9d797-6e8f-4a3e-862d-af10f3e62d72	x350
578c935b-f1bf-44f8-86b9-ff1c7e1fee67	741093
69c25d32-2180-4349-abd8-3826dd999608	741093
15738ec4-a078-426a-89a4-b3073e21d79f	x463
caee25e8-98b6-4689-96c6-7a77fc1a1678	x141
de1a2d5b-564a-46a2-9d57-982cc26c3888	x141
03949b74-78e4-4cdc-a88e-92205fca5861	1329907
d8689807-4bd7-4127-b036-ed87d95a8066	x312
26c62491-1063-4a07-9e3f-4fffd70dca57	x301
d582e0d5-3564-44ec-b5b7-55646186c0ab	2048776
3b46f553-4189-4e0a-bbf3-bdd06f7e294c	x141
8a36f7b6-3ef4-4870-b06e-83f99b7eed9f	x515
aaf61951-0c70-4d25-afec-2df225b39fa3	x300
cbe06c04-a5e2-44f9-956f-7a2427d77656	x141
b8f7e4f5-2aed-4410-98b0-a68b9e45ef9a	x134
fb10032f-37f9-4e6f-9e73-c8f3e56bc5ed	741093
b1b9f7ea-9910-450f-b42c-ba4c63dfcc0a	x317
6c64ed1a-8113-4340-b1b3-9641db747667	x820
5961265d-1d85-40d0-a000-d40183fdeed1	2048776
6f5ae71c-8462-499f-9151-dc8ce773e7f3	x515
cd44383f-4f60-4629-94d9-04224e96c48f	910348
6ae20e76-0d18-46b6-91e0-8cc1c4ff9509	x150
e875a110-df46-4b44-80b0-d0953d724c65	x141
79c5ec23-e1ad-4865-b749-4f75ea672c01	2048776
79c86739-8f52-4976-9239-8aab272247e7	x237
e7dcd73f-2f56-4b4d-8593-27db704ad4f6	1048689
9da45a72-4380-48ef-94bd-cf19a58e8758	x515
fe1d274a-e3df-4160-b2b5-186289cebd6e	409438
5885c054-9f49-4e0a-92e2-945383a1bf7b	x814
ef5a7919-2fa9-4251-8721-5448a049d0bc	741093
f0017626-1e73-460c-9b9f-85360e988905	x551
c4d12bfc-63c5-45af-8222-a067435389d5	x154
9e93dd8d-26b4-46df-971a-66d817bb2324	741093
7a0138bf-a444-4a9a-bbf5-5c5b252695be	741093
5ce5d490-875f-4fe0-9ca1-9e15b16dbf9c	741093
4bbaf19e-8965-42c3-b201-1ec917428c66	x733
0217b0a9-d9e7-4fa4-975d-f968f66c9675	745156
086d4f02-9c2d-4d3b-9bff-9974e8ce58c7	x141
5d286286-f500-4988-8aa2-a1fc6700be3a	x350
d919228c-2e76-4d9f-882f-6148516e4335	1072459
0f3ab37a-b1fc-4763-9f47-5fb29846dbc7	x751
67b09c95-9e0b-4ea5-87d8-23fed63a7a62	x141
9cf6afef-bbe7-4729-a864-9c586d46a5c6	x588
7abc02e0-d59a-4b69-af57-950daa407778	x205
cab6da0d-2219-42d0-8d34-cd11427e223c	741093
7591e14f-5879-4bc3-8576-365170f3b753	x793
bfce07e2-4911-4e21-b448-44e9e644050a	741093
31695c36-d956-42fc-9cfe-e86956fcba7a	x103
26465f25-6e00-4c84-aaa7-8f0ed0078166	x657
f5c86e60-2169-429c-8da3-17f12e48e02a	741093
8545f5bf-3879-4fad-aa67-d447ec1c4978	x785
978c9cdd-5bda-4611-820c-768e4c785625	741093
82fb7d22-5211-4a86-9a36-ae8a56b0bbee	x141
14951828-47a0-443b-8ffe-d36ffbda4bd4	x301
48f5df63-edac-4ec6-b324-faf13adfd2c7	x469
78a569f7-6f6b-4504-aa25-936d7ccc2b03	x706
6904646c-cf50-4a38-aed1-850b8783160f	x505
113fea10-14e5-48fb-98f3-aa68d97982d2	x515
41b9a419-f4c2-43c0-ae95-318d28885fa1	x246
9dd88280-3d14-4a6a-af96-6325e6818c80	244319
a6ca54f5-1efb-4479-92c5-b3ce47af5de2	x246
51a1068d-93dd-4f7b-b55b-dd3c187026ea	x314
4af266c6-7ec6-4f76-937a-19d545dfb5b5	1001989
2aa9f7e0-d032-4ed1-8ec1-415ddc2ba0ab	x141
a869d28a-45f9-40f1-99d1-064b68af0206	745156
38d54c03-2865-4ed6-877b-638ae2e1dabf	x301
6420bb08-367c-4dc9-ae39-fe8bd20ca586	x141
310207d3-7652-419b-b07e-f14d3245e440	x480
2ac24994-1cfa-4714-95ca-58f4e429b4a9	741093
34b5c945-6c0f-4c44-9d52-4bfa1f1d49df	x141
cfb76472-fff6-400d-90b3-7e95f418df82	x141
1dc2d55e-5e65-4041-bcaa-f4a4608a02e1	x515
67f85bc1-2039-4299-9c56-d016d43387a3	x141
cbf16248-9bc2-4907-82d5-f0f629b477f8	x184
47a729ea-96dc-4d60-a2be-a6f386632dfd	x141
eba2e964-e035-49f0-bbde-44516d90ade8	x360
26f1a1c4-0d37-4c5e-9e40-ec48997b807a	x332
3229050e-a416-43cb-bdb9-66a39a9fac36	1055541
f6f0be2a-22bd-4da3-9d26-671acc96ed1a	741093
80037fd8-1e58-4e39-a78d-63c65d36c716	x141
5b414fa8-762b-4d3e-a531-ecf9f1383a02	1055541
1b8ddcbf-96f7-4aad-849f-0d45df4db0dc	696406
951bb090-3a30-426a-bb95-9bdc36203352	x141
7df8cb20-5a11-4338-98c0-52ba7fc584ad	741093
19e96ae4-133f-4a1d-94e6-e0a89171e728	x784
5162d6af-e610-47ca-9237-519155dd18c0	x464
301322f9-9982-4863-bf50-8b6091f4fb21	x134
fc4f7938-a039-49da-95cf-b916596e8084	741093
f7a0bd77-bc6f-4b20-9254-ba33033df4b8	x831
1c17ae55-7f75-44e5-88b0-0502ebc4119b	741093
10525a12-5a51-4551-ab70-32487d6073ab	x114
4b5f41ad-9c63-47ce-ba3b-6236c1675171	741093
6bcb25f9-58cd-4617-9779-054b705e0b6f	741093
d5533024-5327-4ea5-87cc-172dbc6ed358	x340
628fcb8b-676f-4350-89fa-ddecd2a8347a	x515
3c2a8ed6-07ec-48b4-84a8-80d1e04088c9	x141
d825c080-5ea4-4cc1-ab32-55c736889282	x141
d9294411-ed18-44c5-ac34-9e07cf1b8e4d	x505
400ddc41-77b4-45d2-b898-9b79f31d57c1	x141
03925ca9-9b92-4eac-a9fc-54cea72b324d	x515
0c30442e-0f86-4b0f-a72c-7a9490b43599	x503
206c8332-eee0-4814-8c12-297ef49f23e2	x141
a998f6bd-607c-404f-b429-656344681701	x141
8d6587fd-43c1-4afe-b27a-f424bf7bc54d	741093
7088c026-d8c0-4438-9ed6-5d2204c4d853	741093
1e6721d0-8913-40a1-accb-dcf9878f41e5	x300
ad836e20-c879-4f37-b986-2b457b9bc4cb	x141
d5d4965c-9a9e-4959-924a-716246ac638c	x141
e6a4ee00-a5df-417b-96b7-d14d1688b983	741093
7462853f-b51b-42c2-8d04-cb9e3b99f5ba	316401
81f005ef-651d-4c70-8a33-2c706dbb6880	x515
b2136994-00b8-4ee6-b4e5-422b58c04d67	405955
b5ca13fc-0741-4aad-9fdb-d93c4ed537dd	2048776
db621b75-2768-454f-9e64-23cf293b8887	2048776
4e042e94-157d-41fc-b196-5da3fd95d2e3	x141
7ab44e65-2c80-442e-a602-fa46412a2578	x656
9297b41c-f7f5-41b1-a54c-56cda9ef65eb	2048776
3604e594-d150-4f76-b9ce-bdb3eb73566f	x141
3bd24ed2-03f0-4fa1-a9fd-70c39613913d	x408
01305306-af6b-454c-b527-3e0217165923	x515
b945df50-f492-4a67-b958-eefa35c56c94	x141
7987ac43-8a92-41ba-9c6d-aa906cb8b018	x356
d805aa2f-5dc3-4173-b81e-3fa290c0ed22	x141
36180aff-9a2c-4435-87f2-1ebf4db072c3	2048776
ef7f0c39-1148-4100-8602-86d0dc20bb2f	741093
7c3e5e1e-caf4-4ef0-9660-c72c7dc76b1e	331111
59473513-33b9-41e7-ba7f-cfbe58c64a5b	x141
248dd8e3-bd87-4134-9bb9-61b531d84b64	x141
0130c794-396c-4b7f-ab4e-2df56b27aa44	x301
686ddb26-68d8-4f7a-84dc-20849b4c54f1	741093
76ea64c8-91cb-4ed7-97ef-4d6681158e47	x660
dd20e8b9-0ac6-4ae8-9a5c-48d860d51f6f	1072459
a2e32609-d215-4d0f-9d2d-8f486007fbd5	x312
2cf9a3e8-3706-4bb6-ae99-0336611db313	x141
8194a441-de52-4571-97d4-e7d3a37c08c7	x408
159967e3-4034-4735-81b0-a01254237e03	741093
a2adc6f0-cf42-4a79-b662-d8fca823bf28	x584
26f76981-b415-475b-8dd5-c2b4600839e9	741093
a36e23f8-868a-4a32-8389-b189d6129a45	x141
6fa17f5f-095f-458e-b5c8-491a2f8cea48	x141
ab3c48da-da75-4d6a-9584-5047a7750ef5	x480
b2792bf4-a832-48c4-b7af-050b0a6cd0ef	x174
8485fce2-8cc6-40d3-892f-36a1898236f7	x340
18f8490a-aec0-483e-8f6e-e0839db2e98a	x141
309184f0-a88b-4df2-8504-7a445e0c5d9f	x301
d0510b01-6fdb-4f40-b50b-8e532a255eab	741093
bc5c4c5d-3f36-48e4-889a-e39ce2fb4cac	741093
8df7fff7-5ff7-4f02-85a1-8a83801a0d8e	x665
b155b015-696c-4f94-b28b-8ca8713ab37d	x141
9cacb165-7dfe-44b8-bfc3-f05c40d8227c	x660
7c741dcf-0556-4de4-ba57-8f4b4e85327c	x515
88f610ce-7f52-4e57-b959-caa3e4c136f6	x743
e7323527-94a2-4b41-9ffe-44a36f91083a	x413
cf36c3ef-9848-428f-b8a2-cc8065952e53	741093
f3e16bbd-8de5-4fe5-af5a-077bd5e1b43d	741093
39d924f3-4d00-48c4-b80f-fdaaae50bac9	x1
1f76a643-8c74-467b-ad2d-2c6bab621447	741093
9fed7594-1849-4ff3-9df2-6d7e24347bd2	x301
2b27e4bb-2735-4db6-9a2e-8aeaa69fce48	x660
75cbb5ab-fc1c-4bd9-9b2c-147189b9c79c	x505
f890fbc8-29fb-4a6a-a7bb-10e6f4a45b0f	x803
6525bcdf-3ba0-46df-965b-e1f80f8c07b7	x837
ca14b826-a82d-46b7-aaef-3e3487da6ccd	x141
926cb5de-00c1-4837-9d34-e52b925acafa	x301
4d32b630-5264-43f2-a8a5-2cf5598e774c	1048689
7b2d93f4-b825-4fa9-8396-9c97e6f13fc0	741093
16d12533-7af4-4f2e-863b-50eb7852d7f7	x187
9e6c31f2-1f66-47a9-891d-1a54cbcb07a5	x141
9111a0d8-5ad4-4559-8776-87af1d44dd7c	x237
99707ddf-1b79-4304-a8ea-204d65a8bbe9	x719
68fdec43-c6a6-40b4-beac-d41d764914f0	1392854
762c4210-e280-402c-8edc-08292f802b44	2048779
85de6c5b-6625-4e92-8c4a-eed94533d426	741093
200488b3-fefc-4861-b61a-73d80f87f99e	x237
4e1f64e2-7e34-4f2e-9264-14aa03f54d92	x515
58764ab3-00c3-4a14-a1da-502af60bd842	x96
65a76634-4009-4544-9ffc-23e62ec1925a	x287
05dd137f-379f-43ee-8e5d-754be1b03e40	x246
6e9d22e2-02fd-4db3-ba2a-19430b49b43b	x478
191405e6-67de-45fc-b828-42019d502200	741093
b70c4f4b-2455-4891-bd42-29fe811bb001	x350
0254a638-cb09-4aad-8a97-1f730623fba9	741093
e4d3f3e3-199e-4616-b871-89263b51bb21	741093
90096eb2-0319-4a17-afd6-4698238bea57	x141
224a8d99-b250-4d5f-8bf7-87692115114d	2048776
81e00d75-9a8e-4362-a10c-71f70b6d8b95	x141
a22e83ff-9da4-4866-b7a4-bff87be8baa2	x668
2813d44d-acac-47e0-9ec7-223bef097085	2048776
c9c26d45-f819-45c8-aeb3-7c61639f2430	x301
3eb5c50d-2f84-4831-8f0f-afcf7ea0ba6d	x141
35650f97-afa1-4969-9a0f-b57c271f0452	x111
38a0f792-77e6-42a0-a59b-34c13f551da5	x768
9852b746-abfa-4a0e-9777-8ca4af8884d9	x665
9cede4c9-bfc0-4e82-ac3f-f372d71698cb	x626
23ac9b99-6810-48ef-92e8-188bdbef22a2	x390
8b4cc13e-f12e-4dbe-a7cf-25b60f1db156	741093
0b857029-a010-4b1c-829e-ff29d76bcde3	x515
eddd6404-7fbd-4db2-a9d7-ebbd7e174f13	x141
8517e75a-bff1-41e9-9371-c88916ab70fa	x141
025538e2-60c0-4203-9ef8-de0da3e791e4	x650
defd5d93-f7f1-4a11-8e28-2bfa93646eab	x310
1b9fc0be-658f-4967-bf76-0c0c3d991658	741093
011eba24-24d3-4956-9bc0-1a369f91bede	x393
a9d223f5-97ed-413f-abf9-9ab103d9c37a	x826
0144484c-fba1-442e-aeb0-9864baf6786e	741093
c14bc64f-8852-41d7-ad7b-2532dac67dda	2048776
1a36861d-1003-49bb-940b-a036d010cd32	741093
b94bfd8c-72e4-42ae-a48b-72f9704309d4	x226
446bf42a-d471-4512-8880-774840d8d87d	x314
1ba7aaca-dfe8-4702-b765-ef59c09b198c	x141
3e2640df-a7ba-4799-86ae-582ae02cf463	x141
69d23b67-5108-4748-9560-4337a1a6426a	741093
246ff664-e215-4a64-be1c-e8576ce235f8	741093
b6300f3a-93f3-44ed-a5c0-78af4994f81d	x141
2f8304d0-79eb-4ed4-9938-bb33693673b4	741093
0bc6e094-b06c-4724-9ab7-4c006c7b6797	x490
623e7c57-9d18-40b6-8604-87050fc28bf3	x196
f83a8376-2f16-4b26-801c-197bfa8aef7e	x141
87ee584a-f227-4b41-933e-f92b9fb1460e	x211
da27b13f-a061-4720-9b6c-52a8db2c84bf	x141
8137eaf4-9ee8-47e7-8bd5-3ea724ba04f4	x580
af3e2862-73ff-4259-a265-f94a59a07666	741093
32426ad2-4a75-40bf-845f-969a30e53013	x724
4fc7320b-9aa7-4224-a7a9-56cd88f379cf	x141
031858c6-4774-48b8-bf9b-fa8fbfdc350c	x668
7cf816b2-046c-410b-84fd-e4aeb35e6602	x141
72136fae-6508-4198-b10c-30e1b85bdbbf	x515
05e15ebe-2d75-4225-b24a-0c366d77a883	2048776
eb8d9d1b-53fb-4fa2-bbd4-6ad9ec39b000	x141
9e12c58a-4d5c-45f4-b4c6-43b141bc2d63	741093
dcafef1c-735b-47dd-a0ad-ff76a9117135	x184
be38c944-bb90-4856-ae2d-5f4acb734933	741093
a5f371e9-1173-4436-805a-5f772939b244	x589
2985de14-4735-4f43-8fa2-680527b306de	741093
75386886-9afc-48fa-a0c5-2ffeea79040f	574521
c88d3b6c-6fe0-4b4e-b263-79d814c9c79a	x141
145523e7-c996-47f2-8587-cc58fb3cefaa	x230
62f4291e-f56a-4742-9997-1a0a219c383d	x78
9760f8db-9038-42f8-95dd-e0c58ba2b8e3	x141
5714d0e5-4edf-4a0a-92c4-de6f50a1b117	x480
de397e6d-c04a-47fe-bde4-4ffa97caf74b	x193
a12bf5b3-a4cf-4a30-8448-debe1979e8df	x246
0d1b84ef-8cb2-49f6-8d16-d279cd967f8a	x645
97311955-d1a9-4346-aa70-2950c05685df	741093
65d2e676-af2a-4715-be17-14a8118b43f2	741093
70a5860c-a303-485c-b050-9148d78970db	x793
5f9b70c9-d50d-4fe0-bfae-355cbf6add1a	x301
afca0bf3-51c4-497a-9b36-e8351a7e3d8c	2048776
b875e16d-f8c4-4bd2-ba5b-d8ece21d8252	x141
7bcc9702-fadb-4332-864f-234a3d081756	741093
8654d725-d09e-4e5b-bfc6-e605909d5c4c	x580
a18a3265-08a1-44bf-9278-70c50d442535	x515
5a461b6f-f9ad-4415-80df-93647eaf39b3	409438
86bebd5d-b2c8-416a-8853-ff25976f12a6	x114
4e495850-3bd2-48bc-a45e-0a2b68a9e316	x248
f53e0e77-9e89-4b25-9951-a385babc1db0	x154
11a9ec50-5cc1-4755-b900-472141872cd2	x301
de469766-9779-4f66-b3aa-bb1bb0e08722	x515
d19fdf2c-824d-4522-985a-403902569f9a	x749
f66e8c2c-34dc-4004-b906-e95f702b00d8	2048776
4e78c9ed-9921-4435-8767-05e5042d3271	741093
8b3c6279-80c7-4881-92f1-7faefc51d1c2	2048776
2d8b342b-b83c-4b19-95fe-f85d9b5a0818	x833
ec31b813-73fc-43ee-836b-c8ddb14d9601	741093
3c610b03-d781-484f-ae75-3ad3f2566c26	x134
d753411f-f587-464c-9755-298b0656ed4b	x515
14e6400b-baaf-45d1-a318-92d725124e74	x476
ee3c89a1-9248-4d70-b92e-0f5785a064b4	x696
d042d6cb-82eb-4aac-94b4-decbbe89235a	x751
0b013aa3-978e-4551-bef1-cb82bdcd27a4	244319
1bfbb2a4-4c30-4da8-b9b7-86db19bc55b3	x303
92c2fc33-d39d-45d5-9212-d1f74401a2ff	741093
e1633615-f4e5-4ad6-a5cd-c2c3ba4293f8	x392
bef974f9-b232-4ec9-b942-18bf4aa14707	x134
5329e9da-0d73-4599-a99b-666d58ce7f15	x356
8a615a18-ff44-490c-85bc-6c688be35f85	x592
6b6175d9-3bdb-4886-950a-3e6dea99aebb	745156
e152aba3-5385-404e-88e9-61280ed4bd3c	574521
c95e6fd1-bfa5-4e08-a16f-10ef919811dc	x141
b714993f-89db-4639-86d0-660b5438260c	x288
611161d7-3092-488c-9188-354987df22d3	x141
d869fbc7-462d-4325-9d0f-baaaaa3b3864	x480
a3193bea-e1fc-4ae7-b724-14f9162e046c	x623
fc21dd26-a38c-4f64-8d01-fd256e0c8349	x494
49d5ef24-b773-46b5-842e-b6316e9bb435	x246
4b1055bf-5670-4276-901b-06adb0fd5e9c	x340
200b832e-4f49-45a8-82f9-ae0cfde40928	x141
22669ee5-31cc-40e4-847a-7c7160e353b3	741093
fe37cad0-ca5c-48dc-919b-bef42023af43	2048776
df777c0b-0567-4bbc-9b89-f8c0b9204c07	x141
7b25e65a-4d80-43f5-8641-f3eceed41600	x141
6775a2c0-593b-44a2-b3b4-e68b7f325324	741093
41228e55-e953-4968-89d2-c813b6f57bdb	741093
ba58cfb2-a152-4807-bc08-1a4a29c9fc40	2048776
07a06619-2a89-4f1d-bd14-8e99a4ff336f	741093
153f333f-dcff-4c5f-b6d0-484d2933a61b	x246
efdd32bf-3bc1-4286-ae27-3254dbe16857	x283
f38fd86b-fea5-4832-b281-c658a41d3e22	x141
11f88522-0e9b-4509-b507-e826490a25b9	x141
ce52d63f-d5a3-4a8a-a524-a4fee801f06d	x804
641842d7-43f0-47c3-8a78-1ad4f117691f	x141
3a2c4733-87f8-4048-95ef-ab22d8f0fb9d	x755
c52b4ac9-2d12-4a6e-b343-7dfe5adf2564	x469
30def36e-489b-40aa-a3af-01153377dfc3	x129
c1b9e1c6-3d28-408c-b5eb-46d41c442991	x141
bf33d75b-1f19-412e-86a8-cf7e4db48e87	741093
8707fbce-a1ef-48a2-9069-f03e9e6d1963	x141
5a89d777-74e9-4faf-9874-1a853e0168af	x494
d4526249-12d5-478d-aa01-dec8dc90bb1f	x141
755ceacb-524d-4636-a8cd-f5cad5548ef4	x464
14f4e7d7-eea0-4762-9a8a-61d3dc57c9c6	x515
9b593770-5cbe-4e7d-bf7b-67f6c36cce85	x653
e56663ac-9855-4666-84ed-7acb982e6a40	x141
7bd5e0fe-6009-42b1-a9b3-572498340405	2048776
418a2f06-3ca7-4c3f-990e-e21c70a7ac91	x141
089e26fe-f5b8-4ef9-8627-47284027827e	x793
f6ab9d41-b4f7-406c-8841-558aff1a8cec	x550
91d6036b-cee4-4a1e-b090-6205d34c79a2	x301
fb73631f-4a99-44a6-ad80-05d3a690fbf1	x104
9d02a0ff-04cc-4550-b80f-be4554646df1	x702
fb82ac60-af1c-4360-8e7f-45d304b38e30	x408
991097dc-f259-484c-b3ca-43e909a9881b	x141
4f70cea9-a6d8-42bc-8a5d-7074dab57051	x141
d0116b72-0d04-4f9b-bc69-2fd1ddd03d03	x134
2a69c539-4fdf-4e32-a3e1-c85f5953d759	741093
ea6771f4-3b38-49f4-9513-b1abf4008b98	x696
0da1494d-0985-4e7e-b99a-866e9eebf983	741093
46e91953-146b-4373-bd0e-26e3371a2bb0	x141
1dc2826d-cdee-4a14-9b30-ea50124e55b5	x696
3e2d566c-3d3c-44c7-92e0-abc8ebe6b576	x226
87d571b3-70bd-4ce9-b97b-8939e49a0be2	x310
afd322c3-54dc-4abd-a04f-d3f08f996ad0	x724
0c51cd58-e571-419d-91ae-b4e6f43e11fb	1048689
78e4b6d7-98b9-430a-a1c6-a6dd5e2b1bff	741093
815d546c-8015-4609-bc50-1a3a48ca6f4a	x502
2d817381-0dcd-454c-a0c5-1b22673bd8f7	x408
a87dcf2c-32cd-4493-adf7-da550bedf5d1	x768
2baee080-4024-4909-bd2b-b99193b2643c	741093
7f9cf478-d133-4d6c-b934-e286875c82e8	x111
ebf70c52-7841-4a4b-8261-86a7c5da75a1	x141
c3651628-3d22-4413-aeaa-069793caf087	x301
2b093799-7122-4abb-89fa-e1f13cc5fb8d	741093
dd444b75-36d2-49c1-8f70-a643f6407e4a	x141
a991dc82-79c8-42a7-900e-1b3a12239aa0	741093
6220e710-990d-4af2-827c-3298fd3bcb72	x234
2c954c58-b340-46b2-bd8a-865550f9bd95	x141
c7c259c8-829b-480f-bb87-41ccdaf91c6c	x159
1fb123c1-b800-4d68-9333-156ce99c4854	x154
6951619e-03eb-4eb1-93b8-95e28c56d0c7	741093
4dc64e5f-a0a3-4ebc-8c5c-594fae5a663b	x184
67573250-72e7-434f-b2cf-6c995d51a714	745156
d3d72af5-2b3e-43b0-841e-c824b9ce6133	x561
882331b2-8a7b-447e-9fbb-ae516136fc4b	741093
8b8368b5-606a-40f2-828a-09af9ef948a9	2048776
3212574a-bf8e-4cd6-a572-bd0eee3829e8	x515
b7298333-8585-4e94-bab0-ee01d6c47fb4	x522
8f4591f7-5305-4647-a869-2a5910852dd2	741093
2b545f20-e9ba-43b1-a603-95d719fc1a85	745156
0005d60e-faeb-444b-a7d0-c1257b5fdb4a	x11
ced945c8-8006-4423-b664-fcbd575dcf79	741093
bbe9493b-8c12-4f86-9222-3f4918f716be	741093
bdbc6265-500a-4ad8-a207-4b307154c62f	741093
046005f9-6988-4c7d-bbe2-56015ed1f97b	x141
99849415-e469-42c1-8416-cd194f7ddcf0	x141
4f585b5c-7ab1-4149-80df-0489d00cffe9	574521
b719da35-db80-4c9f-8ec2-e024766cfadf	2048776
ec235e4c-55bf-4859-8967-984c9986b56b	2048776
80fa97d7-b0a6-4470-ace7-4d641e5b1a1d	x464
fd548dc4-a7a4-44b5-b97e-a63a0faac517	x515
7016660c-f27d-412c-ba10-c1ba506bbf8d	696406
e95fd57f-2ed9-4266-ae25-ae20d21f9631	x150
34baa2db-137e-4713-a194-9413b397f838	x296
e5504d94-6d81-4fd5-a336-732c1a5e02ef	x141
843c034a-9731-4f31-b632-112cbd67e693	2048776
2a697b41-ebd1-4dcc-a465-06760e468c0f	x785
a3754795-a38d-4508-8214-41294073c37b	x490
a40eac46-59f7-4afd-91f2-d82ba46114ee	x141
8b53f4b4-2b75-41b0-b04b-67db1db5d903	2048776
2ca5bef9-af09-4979-ae4e-0a056234198d	741093
24e7713d-1bd9-4ad6-ae1a-bc4ef4bb17c0	x141
7f017d66-2671-4e74-8b56-1968c324cc15	2048776
42c74eac-7152-407c-87bf-e30b6a9fd67d	x313
55b8f586-be2b-4252-bf4b-a1e61949d8e1	x408
ac3462c4-6f03-4cdc-9c59-89c9d81f4352	741093
d10bc54e-f10f-4460-a0cc-254ab39b1f82	x141
1f361a01-6c34-4074-9a8f-e03e2b7a91fd	x141
31992628-fa47-440e-a2bc-26b38fbc6759	741093
ec2d0b57-f3d2-4142-b963-32e79cadebc3	x114
cbce827a-0024-4ad0-a542-7971ea0c67b8	x522
8f8573ea-bfa7-4e6d-8bdd-676134ed5ebc	x20
e8df2e9b-eb03-4ef1-803e-23ec0ddb1198	741093
29392281-254a-424c-98bf-19700cdddf40	x246
7a4edeb9-aa42-43db-909a-ec1cf6f991b8	1078032
93771e85-7b5e-4073-96b8-2611c0dd4281	x731
ade9d4fa-5655-40ab-aa95-0184ed47ecee	1502658
8ac7c60e-555f-4d6d-a3ee-5b83bbec35f2	x340
67685758-8ac9-4e48-b4e0-13d847f237bd	x246
e8c698e2-1073-497c-b9b8-fbda65443dd2	x196
441863e9-6d52-4871-af90-ac21095653b0	x72
29f14f14-c021-4330-b4a5-9c8f3f024029	x515
31206b9d-747a-49e7-8181-1b59768748f3	x711
2cc13c34-4141-4cb2-b75c-3167e401fa01	745156
f7cd37f4-9001-403f-93cd-8deb204adc1f	x237
bcf7cc7b-79fa-4c88-999c-1b6afef66167	x301
15c03dc1-25ee-40ff-84f9-fc1ea6ce1db8	x313
dde48d20-9064-4a21-a24e-a1257f58cc5c	x393
7176e284-a1ac-41ee-a088-3e25f29593b0	x341
e34a84a4-10a3-4ffe-96d7-e535ed03e9a5	741093
bed6125f-dbd3-48be-8981-b6d9f1f96f7c	x278
3445a111-149f-420f-a6a9-38c96be4ab82	x606
fde22a20-6611-46d0-83c3-5ce10c4f7d66	x141
94ca81fd-31f3-4203-9dd7-b2736acd70fd	x141
4d6a3447-7393-460b-97da-d530aff586a4	1048689
5c7d350e-a8c7-442f-a6c9-53daaa5bfa4c	x141
c65050dd-fd0e-4baf-8f7f-a3eb24d6fc30	x141
b70af18a-8a4d-43b7-aad7-3a004eb88901	741093
481577b4-9839-45f7-a428-cff84d6a11c8	x141
a875c0cd-23b2-45f6-80ce-1a2e7adfb246	574521
0a365b03-dd05-44f7-b320-bd54256978c9	x141
4116def9-a540-406c-854c-220d49b1795b	x141
0e4852bf-2d49-403e-bddf-80d9aa5714e5	x408
a15a3f4d-0dfe-40dc-82d3-0fdf8eb364b5	741093
22b470a1-a02a-4fa7-aedc-58994aea7b29	x141
0fdd5d15-f7e0-44e5-930d-e1fa94ec815b	x314
b4e6dc55-a0eb-4cd2-b368-7f4ae96f23e0	x1
5f7a1d90-a23c-4aa2-a326-c4eb371bd028	741093
8ea9dd0e-db24-4502-bc10-20d4d6b7e4f5	x580
2dcd7868-4441-485a-8b7b-622e2076dc94	741093
ceb3acf0-ee7d-490a-8abe-221fc8d5a21a	x727
bc711e98-c4d0-4a4f-9108-46247e311b85	x863
0f064649-76b8-41ce-a579-912056afd7eb	741093
3628c4bd-9421-4244-bd54-b6f866335257	x408
c0136b98-e2e0-4bb7-bcdc-55e90894ff60	x141
f40ea45a-0af4-4b97-a751-176cc9e0df69	741093
33cab85e-16f0-4687-b4dd-bf5f2bdff167	741093
90c9af1f-f6ed-4357-9d30-f571e1ab3b57	x475
a226fe31-94fe-4104-8a32-a7d11394371d	x515
144ca187-fa48-4203-85cd-e37d2b11544e	x515
fcafb6ce-f869-4230-816e-cac518ae64d8	x141
d0223418-484d-4338-9a60-8c4218d79b5b	2048776
a5d7aba7-18b2-42c7-98d5-199347ff39b6	745156
43d53822-151f-4dbc-9e95-bdf372d2d637	x515
7bc0c4ca-e0d4-4486-b1f0-f8e9ce685f17	x150
54ce44b8-b43e-4d55-bf36-ecea01e5bbe0	741093
04146d49-a10d-4bac-b3ae-0b6912c4ebc1	741093
f4ae2b46-2001-4ce3-af91-ca470689402d	x223
2055d904-a7a9-4c2c-93c0-e3433ce141a5	x237
65d2b37c-2a7d-4fd3-909c-b6af6c157490	741093
1dbf1f34-8daa-4cb7-8a24-7abba99dce94	x673
4856e338-dce6-4cce-ae64-39bca3131d25	574521
2815cce8-39ba-46e0-b87d-bff3d7f55c94	696406
ae790966-995e-40eb-b1d4-a2727d278921	x265
387e742a-a44d-4dab-adc6-39bb3944ee50	2048776
b8ebb705-4f58-443f-9003-8fce5efc7082	x522
7a1a9f1e-df32-469d-abdb-d2c75a06fb0b	x475
a84f09a4-1c9d-4c72-873f-bb1a3334e401	x549
19c31a8b-b72b-410e-8cd9-47afbe6cbf5d	x706
8cc782cd-83f7-4be6-b9f3-acfa8477318e	x141
60896c50-f375-4963-9a85-57994fbeadc5	x141
94bcd60f-c467-42ee-8163-eb6f385dfeb5	x97
25833610-8579-4074-9aa7-0c36901bac66	x141
706c4b22-4caf-4b39-99cd-d0ca2579d1af	331111
ab5d3654-da99-4177-9413-39486521ef1d	x613
abc65269-b7cd-4175-bcf0-0fd9c6431b99	2048776
23857f30-0a53-4dc1-8135-aa332885de0f	x515
d5a478b3-eb2f-46b8-8246-10b7e6b03e32	x141
c1066f9e-573e-4625-9205-ddc442e0c107	x528
5cd5a67d-2453-435c-8d7b-9e2325fd5a83	741093
decdda33-d2c4-4605-a7a7-51aa8ba30146	x134
0a5f01ad-53c0-4eec-b57b-5f7b020e5f9c	741093
01017376-128a-4891-bd62-f7a5d7bd1745	x141
316020cb-39fb-4890-821e-1e75606c1066	2048776
6c6ea431-0cff-466c-a7e4-862ba4363f24	x710
8e2b9098-f9f5-43d3-86d8-dde265c8a59e	x141
8269a91c-3cb7-4871-8be5-4c46f44bb665	x141
a2046cd7-4c2e-499b-bf51-3be2c5862ce5	x313
53ac66e7-cf3d-4ba8-bf58-9b1b568512c1	x475
018c9685-6b5f-4be0-99e4-febb43df866b	x490
3ca5c451-2fa2-404a-82b1-b89950f48216	x211
b79efbc7-97d1-4c01-95bf-efed24c9194d	741093
c81f038e-8c13-44a1-aac9-d3ef45608ab0	x141
d5f09a70-49f3-49c9-97f7-2680d2b1e195	x141
402dabab-a4e7-48ba-bec5-2c8b15be922c	741093
9afe41ff-08aa-4cf9-8017-92ce3caeb6b8	x141
251a4260-6fd4-494f-89e5-06e4f0d69df6	x515
f0f8a899-4087-48ae-9a2c-68a91e855e5e	x301
009fb35a-a97f-499c-92d4-892f8db5a72c	x546
8ae698ae-e6f8-410d-ad09-f483c392cb3c	x134
cdf0874c-56f0-40bb-b17d-5e9d1d04d66d	x503
f867f938-9fc9-4976-b543-806d6cc76285	x640
506048de-c9fa-4735-8383-294796d997de	741093
4f176ca7-64ba-497e-8ef4-8f5f03b97903	741093
a000a3b8-16ab-4c3f-a0c5-931e98389bcb	x515
fae22c9c-5088-414a-a752-6bff89e3c41b	x702
6e3a779d-2154-49ce-bbf5-0825c72c4a2d	x515
cb980c29-9365-4706-95fa-d4da0be0284d	x141
55318435-92b6-486b-bfc7-13f150a4f2a7	x515
ac0ba2a3-a594-47bb-88d6-5176dbd03ebb	x141
a625168c-0b26-4604-aa9c-522c13eb61f9	x301
2ea53e74-2ba0-40eb-8aaa-18949fd82864	x590
d7f83fca-1996-4a9c-b775-eb154fc9330b	x22
c421a84d-882b-400f-8be6-d23ced7d9636	x356
64373e1d-92e3-4288-8aa0-306adf4dc330	2048776
e586eea9-4dfc-4217-bccf-1e2603d834a5	x564
e4096106-081f-4560-9d9e-6795df043bab	x154
adaa723f-40fe-4c5c-9434-846a6f9a6369	2048776
4a8ff612-158e-47c1-a0a1-b06d62f889ac	741093
8a67bd47-2fec-42dd-aa4d-a6aa31c2b04c	x515
551cc956-dc6f-469c-9f88-8d0c9f432d0d	x141
81343d48-7491-4787-9a82-4f42006fde6e	x515
3d2c4466-70bf-4f31-994d-88e9941fc6ed	x498
4d7a5352-4d97-4f5a-b8f2-66b67cd30724	741093
6ee77a70-ab61-4f4b-8724-0550cae6509c	x308
1a04a33e-9d0c-4773-8171-d3b1b15382dc	x668
3e3c4fad-b900-46dd-9600-7338fc66d456	x47
310ef109-be0b-45b8-ae37-337b06f0392c	x515
56e03c66-b3d8-4e7e-903e-c8b9b917e14d	x311
b51bcf9f-0119-435d-926d-509a54e8d6bf	x194
c43047b8-a813-418f-a808-667213727067	x299
da4c8ea4-a00d-40d7-8760-762a13347e6b	x605
79d66eee-5928-4a55-ab82-990339b4b4ca	x134
7da21202-486d-466a-85e3-a7b6e6cd9ffc	x469
4fcc423d-7d71-4d25-89a6-f188f3d37798	2048776
71450904-b967-4cea-b98a-7390cc399ff3	x835
c7ce8fd2-0388-445f-82f8-2b64f5871ac4	741093
62ed0ae2-04d1-4a42-a0f8-97706b45e24f	x141
1cdac481-875a-40c5-84a7-fabdf237cd3c	x141
6112c30f-7504-4b1e-99fe-612b64f81dda	2048776
42bd343d-46f6-4f5c-a9ab-dab6ecd14a83	741093
9f9ed03d-7b2e-4fd6-8be3-c25d6a5a310d	741093
2250b29b-9811-4c3c-8b5f-3080bfd9f384	745156
eed62a37-f3ab-4141-b472-fa5d060878af	x311
9b2d5f3e-2f72-4e9b-a59f-51a9be064adc	2048776
869b313d-81aa-4594-bfe0-a1de97ad954c	x420
2760a9ba-5ca5-4288-a735-c37c118447df	x162
a207bacf-3430-4613-a5d2-4f15e224287b	x246
939c8539-6f3c-4223-b1cc-1feff98cbb01	741093
a05ce5b2-da5a-48e6-860d-29041faaa18d	x368
13a7a2e6-3436-48ca-ab13-5f6a01e3203d	x141
931da1a0-9527-4009-b23b-de60cd693ec8	x141
28a50994-79c2-4090-a3a6-ac8e8890c640	x464
8b6ba672-ce5f-4bda-a5a4-4751316cb98c	x522
a1a9c345-ff1b-457b-83c8-50ae77a2a397	x150
9ad563dd-3605-49cb-943c-4c0c22b07fe3	741093
7fd99db2-f404-4f2b-b969-90febea4be67	741093
54125706-2e7d-4495-b0d1-0cae2ad1fffc	x799
91eb3234-1325-4bfc-8c58-cd435f78a32a	x692
7c516ac9-4c86-48c4-b0e1-8ba7941dc996	x532
557e702b-d474-4303-82d9-fbc8729fac07	x141
d1b98912-502e-46bc-be28-262c5081b611	x301
edd0716d-5233-42b2-b67d-00913dbc5dc7	x301
e2ac4746-d7fc-46e2-bbe0-1570a29161f1	x246
d2c5e58d-7e21-4f87-a837-055bddba777b	x134
1ed803ae-601b-4cb1-b929-46afafab7809	2048776
2773f091-e0a0-4e09-ad82-0abce9a1a0e1	x141
fb8f6292-759a-40b3-afe5-9d779da218b0	x265
2ebe1515-f7a7-4077-bf48-9dcb88568882	x258
1d056e83-2f54-4e88-96bd-a36349902f77	x301
6fb70087-db8e-4e40-9ca0-2637244d1002	x141
b3657a2b-231a-4f66-bc14-bc6055f1bd67	x480
9776999e-a13a-4ffd-a0c2-dfb49dd6d5f1	x396
6e7986e9-31f7-4e89-a735-41bab75c1d92	x475
b1dff206-a116-4baf-b6b4-43752808db7d	x784
d2c7b228-586d-41ac-a911-01a7a08d11d2	x246
10a94f22-062c-4ae4-9dd1-354403babcca	x141
ec55b286-a6e7-49a8-8c4f-24f97e0b27f3	741093
61801cbd-c97a-4dff-b4fc-cb2c91d8d7cc	x141
aa4c8395-9f96-4a11-84c0-01bca454b8da	x515
d80d4998-55db-4e17-be97-c01b4c4d1814	x141
0c1c59e0-40bb-420c-9f5a-5f78ac79adf6	741093
18b4e8b3-d20c-43c0-9532-9abc2c698b61	x340
fff775c3-5b42-497b-b815-7d570be9c1c1	x733
e974647d-d1d2-41cc-afd1-eebed2dc6c2e	x141
fc15c293-ada3-4872-88b6-60b74d90bb08	x141
134bcbce-b7a7-42e4-b9b2-cb00f7b0859c	741093
ee9e05ff-488c-453f-b0b5-03843aa64277	x515
80cf1fbb-2365-48a1-8bd0-bfcafa18e2e2	741093
25ad3f38-6186-4df4-a084-e9ffa7e4caae	x141
7dd1d923-2bd6-4fc4-9a21-6442711fcecb	x475
23f763a8-48c3-4527-8ae5-1946716445a6	x404
57622717-2553-49d2-ab15-b4786249a19c	x784
86446a6c-c73b-406a-977d-5a09c08afb35	x141
32889fae-e472-45b6-9825-e39d5e5cdea6	x237
f274b098-0381-41f5-a7a2-f76fb3187e99	x515
ebfbd714-7db4-451c-8ed8-caeb2cc3a3b0	2048776
bbc4d8af-5fc0-483d-822f-1fd1457d8e43	741093
471b59ac-eee2-4915-a7ca-8f6bd79a241f	x141
4722ad02-7965-4776-9969-2b72e0af7f06	x688
524c3209-10de-4d46-9308-7d40ee24912f	2048776
6c621272-2ac9-47ac-9e28-9d8276dc1d57	x141
724adb9f-016e-4693-b96c-5b233ccb860e	741093
96722d77-aa76-4d07-93bd-0b9d462498cb	574521
1bcd0464-6d9b-4c16-b953-2cf0e4f60582	741093
de376609-9828-4fb4-ae39-30e15e5db305	x141
5ad0caf9-c39b-4b8e-acb6-747ad021e6cb	x141
84b4bd47-9ed5-41b5-b3ba-04f1b1e9070b	741093
36602ec4-c852-478e-8815-44f849b99cd9	741093
96689e49-3334-463c-a984-bd3dea74eb82	x141
0eae74d0-0c4b-495f-8f88-d631d9db54c9	x785
ecd7c58e-9819-4b7e-8f4b-583d875be23a	x288
ca31d92c-d5f8-438d-ab0d-166dc6264a0f	x232
b5274e8b-85d4-444b-be57-b20d8f9f3c01	x515
63e083ec-c756-47d1-9d5a-e5d2b7ffaeb9	741093
20313640-864f-4bc3-8661-7de637380bd2	741093
88fbecd0-5267-477a-8ffd-d553199553ed	x141
340a7065-19ec-4e51-bb70-a5ff05e2e2a9	x260
95ec8766-817c-4c25-8695-2eda6b1cb8eb	x580
f55666aa-ee35-477b-a242-536bc097841e	x141
076a8408-f671-4e00-95a6-0541859dab82	x793
e16ab968-1910-4482-8dbf-fb33e6c527a3	x246
db6f1494-bbf1-4f8f-87ea-e3f77e386f71	2048776
0c411eec-faa4-4cf6-b09b-f134fe8f34aa	x134
06d5e097-2a04-47e3-9d95-d2811b934044	1358422
2878909f-2c40-4b38-b466-4a407a69bb75	741093
9e17afb2-c480-48e3-833c-637e7b4b6c27	x109
facb98f4-3deb-4138-b839-b992409a596d	x141
2d1b7646-1278-4783-8f06-14cb066e8f66	x565
96e4cee9-290f-483e-98da-6db330e286ff	x589
2ec82912-f17f-4bc8-8912-442d98d9b59c	x96
49d64fba-a253-4949-a66f-af030764662e	x141
d9575795-2f94-4608-b25c-75ff009b76b6	x532
dddf3b86-1e05-4f4a-ab49-58361afc128f	x279
693f642c-3e4f-4639-bd90-038c49135a2a	x194
85c104a8-9fe0-4e91-85ba-78ba17c5986b	x312
59557273-6e80-43b2-a634-e210328db038	x475
825e0445-e2ce-48ce-9bcd-49797ba6ae91	2048776
cac674a1-e835-4cd0-b7be-4631e971ec12	x141
f5eff115-4630-4f52-9ffd-3aba4e267000	741093
169d99cf-d0c6-428e-a8dc-5e7b62fcd879	x111
5804932b-bb6c-4d35-9394-b98077b75efa	x141
0eee0b38-6987-47dd-9ece-4e5db42bd00d	x141
0d73c3d5-1d1e-4f5d-ba22-2ae5df6a87b2	x785
e9439d83-ec21-4806-bd59-8836bc719fcc	x141
bd6c2ea9-8e7f-4f23-b5b3-acf3939bb2a5	741093
0c2bfc15-6770-4244-afaa-bb7c4188fff1	741093
03546c56-cd74-4b09-99df-3378f8450965	x141
a661535a-0887-4123-b91b-03b12f5d60ff	741093
ddc95708-f8b2-48c3-9132-08a38f770563	x656
04eaf81f-6cef-42cf-81a6-64b150fc1030	x212
b749edec-97dc-4e0b-9a5e-d538a81653fb	574521
1aece5ee-b375-42d3-bfe6-e9f4e6d3c0cf	x515
83bd6620-dabf-449f-822a-740a94b4f346	x300
e62441fd-e8bd-47e9-88df-8ea6bfc7b5bd	2048776
41ba870c-36b4-4536-bd9f-d3e4e6bb36d5	x475
0c46c977-a17c-4f80-b886-570c39c4bac5	x141
b1d072e1-b0c6-49c8-9238-3c77d7e5afd8	2048776
dc5015d0-20e1-49a6-ab1d-73e531cc921c	x668
eddd7604-6b3b-4ab0-be96-1012763f1baa	x258
534c2cb9-6924-45d1-9628-a17275a85fa9	x413
87368140-b57f-43f4-af2d-161e833ee740	1048689
d977f79d-1626-4559-805c-757e2ba43197	741093
b6ac9e76-45fa-4548-a3ba-6d8df00b482e	x301
8ebe5f89-5635-42c1-9b81-ff6d73bc6c88	741093
3e8f758d-5448-4bcd-8c5e-4441978e900a	x141
209e6104-386d-447e-bb59-0dd31defe9cb	x599
8ab8a79c-d572-45bb-96b9-cf6c47444cf7	741093
084feeff-5051-4fb0-99c3-c551a3646103	x141
d0f85aee-e249-4324-b622-710c7046d602	1001989
812d6e14-1bdb-4aa4-9740-d50ad65fc7df	741093
3cfe0456-c1d1-4665-a128-7ebd5f265daf	x141
6998ec30-ae59-4c4c-a9b2-f2d1a8054232	x308
f7d69d5f-5411-4429-970e-e91da6736dd0	741093
5175cbd5-3d87-4c9a-a412-e95cc618e8e8	x141
a150ed2f-e69b-4128-8f7e-0d9412b50267	x503
b56d0a04-2ecf-490c-84ab-0c061633427f	x1
466e3a7f-27e0-4ac7-8e28-e26b36e60be3	x141
873ec264-7f4d-4922-a14d-230aebce02a0	x301
8ce858c8-5852-4332-aecd-74c17020e2a7	574521
e5b70451-865f-4fc9-bc4b-66554e6d8722	x141
33111382-39e0-4a57-988c-0f80cbb6522d	x141
1a70f947-61f4-4f22-86b9-190bec6bcf96	x245
851360a4-77c0-4aff-aa38-0ab866e1b4ee	1048689
549c3f2a-b8a4-4a5f-854c-383e122e52b7	x696
1e87cdf7-1937-4068-93bc-7431a9a2c6ac	741093
b2f2f8e4-7f8e-410f-9260-59f728175d17	x668
e2ca3918-f9bd-439a-a673-02ae23d7ca96	741093
c4f5ee4a-27dc-4c87-b0fe-eca0c0d02d2f	x114
afca1433-f107-4923-bb11-87b962302e5d	x515
d2c0c8c8-a1a1-47e5-91dc-82a271338311	x408
356f6e10-f576-4d90-870c-651e276a6ce1	x180
686e5285-f3e0-4929-af4d-cafbdd76664e	x696
0398cc33-0949-4e25-9d1a-369eb25c683c	x141
ac10c736-8656-4d2f-97fb-36ab81469dd8	x141
be5b31c7-1d6c-4012-b0e2-d5ff70e7d768	x141
0d784b38-7754-42a1-8d37-40007aa59f03	1048689
4dbcb2db-a6b5-40e7-b90f-914f13b63871	x234
029bad26-e9f5-48de-8843-39a1db2363b2	x20
01a0f1c8-1100-4d13-b6d2-b02622a1a733	x759
88e56747-7c66-4047-9532-0c5bcc884cc6	741093
7261d609-a2ba-4bf5-8b3b-9a266bf8bb7a	x515
34f07e65-b4b0-4a25-8c0b-5ead314323c1	x141
ad75aa30-430a-4d5f-98e3-a35ae87553c8	x265
5fa06d95-9525-40c0-9360-fe5e980e9e24	2048776
854a92c9-5e98-40d8-a564-ea5383e1b5ab	741093
8145a8f5-fbda-420c-9e21-847af24e96a5	2048779
0de46f82-d8a3-4d78-8584-29a80955788f	745156
38afc132-20dd-4181-a097-fbc8210fe444	x141
f820e905-3a9b-4cce-928c-119d675f49e7	x301
343b6347-114e-4f60-910e-c671a2edcdf4	x20
2e2a55b3-dc18-4e30-8e7a-ad67dcb89642	x310
991a0096-f09e-44b5-951c-4c563345bdf9	x505
f41ce941-5df3-4ce2-8c40-3251019a3086	x818
ec395d9a-1f7a-40a3-9fbd-423a56195285	x515
46314266-82b2-4815-8b08-60a49bbd3026	x408
efbcab44-c734-4c5c-8d89-fae3a18843f7	x311
abd40218-6ced-482a-a57b-b4d82bc6ae33	741093
57bf6ef9-8939-4ba2-a9a3-3f0457d7b132	741093
f945da64-6865-44e8-b988-a0dbd3b7b5b6	x141
4800d64c-90a2-41fb-93e2-8b93e2cf5902	x141
72a53559-9128-4185-ba4e-e23733d72bad	x550
fe4ee997-4412-4e55-a0ba-394c6b77db9e	x515
13c49056-686f-43e0-b487-143d094c2294	x141
052e85f4-9ed6-4b98-a6d5-c5b62c400a4a	x259
10333be9-ba46-445f-ad9c-027043cbe8f9	741093
e5c1abcc-40e4-4bcb-9db4-b1e219b54226	x141
4d0a3b31-4efb-40df-bc27-71fb7a810e7b	x313
88cb8484-6741-435e-b86f-bcbd8356a9ae	x141
6aec1918-47b2-4cf0-9c13-b7499dbfb4b5	x141
25efb4ab-9ac9-4fbf-b4d3-e30d2fabf432	2048776
060bf70f-8241-44cd-82d0-1fb9e497852f	x246
526ce0ca-9930-4d96-9f2b-62095ba2aac6	2048776
42a9c0a2-9558-42f4-8667-e9a1048fc979	x301
1224739e-d50f-4b17-80a3-5823a8ca2a60	x408
4f73c2da-3745-4423-b7b5-c9fe02139d4d	x793
8612b102-719d-4e77-8a74-0a09d3d0c289	x141
feb09711-bc22-4cb7-9472-459f655b0d31	x11
a1f5db2a-c1a8-48b3-98ee-39e758218919	741093
b984367e-fdc1-475d-8367-23983da47c67	x279
46325b1f-5006-4b65-904a-c9c0c89f8843	x141
cccd8cd9-e103-44dc-8e12-bb12b8e5390e	x420
e16181d2-063b-4315-b27f-6c01e8061798	x672
bc0d11d8-e766-40f5-8b8f-47e370de8a07	x475
09833c06-8488-41d5-a782-6504292265e6	x245
e78d84d9-f189-49d4-a9de-f3429c2726a3	x464
7f9b964d-7a04-4fda-84fb-f77e83e51d98	x590
c52c93f7-f83f-4b05-baef-913b939fba03	x743
b27a53d0-b06e-4cb2-a65c-d953b303230f	x141
db6645bc-0156-4168-947c-f9117f38ac2a	x141
1cc7b05a-3ac3-4a63-88d5-a7b717e55954	696406
3707eb5c-1988-470c-b94e-cd213434db82	x505
f404bffd-7be4-4dfb-9067-fcaa7c568d72	x141
2d61f320-90fe-486e-9528-3d262cc968a1	741093
b6bf37d5-d270-4e7c-abb4-f27e12d61cb6	741093
8ae80600-d35b-48f8-895c-1304f3fc4c54	x223
298e3a38-0850-44cc-a5bd-54f44dedbf01	x141
80c20aba-c961-4384-8631-ba56e8f38381	x141
34b9ad40-f373-45ea-b561-a0e5b0a4d4e4	x355
a089131f-54dc-4d1c-894b-a6775978f717	x194
6dcc2033-7fa6-4bef-aef6-9fa96c7fdeb5	2048776
863cb42d-aa0c-414d-a532-2f7bc3117b7a	x141
e23337e5-f27d-41a2-b790-ee3650c8d24f	x696
5b8b3aaa-fb09-4c33-a12e-a6378100c0aa	x340
bfd5a06a-576b-4c6c-b54e-a0eedb5bc26b	x515
bc711257-c301-48de-99a8-ef8538787207	1392854
232bc138-f0d9-4c09-b912-05a6700d6b8b	x141
1ded04be-28cb-423a-b526-45bc4fa4892c	x297
3869f1dc-b08e-4e78-991f-9f046289b183	x480
585028e0-4a80-4bf4-ba4c-7aaedca00007	x247
e09c7170-a814-4110-8c85-4eac653f345c	x141
3557d198-4cc5-43f4-acbb-ab1a682c54cd	x370
7bed01ab-0a2e-4b35-ae8a-a6106c5e78ab	x310
d2142563-0467-44b5-87ac-5d74c5742cd2	741093
af29796a-a0ad-4d23-a959-8bf1de6ffdbe	x532
297e88d3-9e65-4098-a64b-07b4f38a178b	x141
89beec16-a0cb-46dd-8c06-6e65cd0787c2	741093
58ded169-f348-45c6-9f76-9c5d8585f87d	1055541
948418ef-1946-41b9-8afc-bb2f191ea447	x141
a1a48efb-380b-474d-8c86-6ed1a9b120f0	x211
ee2faac0-380f-4fb9-a6be-2110d22477f7	x258
67794447-31e1-4efc-a0d9-52ecc0b2885a	x665
ff27bfb3-88c9-435f-a04c-fc1b589b5197	x480
79b60e37-a004-46a8-900d-74475f68e786	x141
070572cb-84ae-4542-b07b-0d4dd2baa05a	x464
4aad4790-6b9b-43d1-8080-bd46087b077a	x515
6030f8ae-b1f7-4202-ab43-88d8d1f741ca	741093
289f1a20-78d3-4030-be3a-0142588d007d	x494
3bd41b86-5c32-4957-8b32-42758e43f10e	x581
ae5eb6f0-6efd-4121-a241-509162daa125	x793
8441af97-4cd0-4754-8a76-22ebbb0b27ac	574521
7c6367f7-73e3-4c75-9ed4-ce9ae0a4ba47	x464
d3786ad2-be6b-4d2e-95f4-fbbb263f85c0	x141
e04322c8-65ae-4119-94e0-f660fb4a8414	x428
36368c93-bbf6-4432-8909-18d241a2149d	x660
b03de643-5af4-42a6-9437-22f21816ee26	741093
ce1866c0-387c-4135-96d8-1290aea7d206	x141
f72bbff3-55c9-4a97-9948-431b969209c2	x246
4625043e-cdc8-4cc9-b9ec-402593963e5e	x602
6d1c9bb1-3048-463e-b56b-a4869dde363f	x515
7ccf9b37-fda5-47d3-b2ca-4f081ffa56e6	x464
980d09f3-e9cd-4cbe-8485-53f40884a608	x601
214a5259-8801-4f08-a7a2-39d4be293b44	x751
bebad56c-e884-4a74-8009-192d22c1f385	x505
0de04947-0e0c-4bee-822f-0f1050160aa9	x96
fa1620ca-8b95-4d38-986e-42f75ed15e3c	x301
6b6f3d73-0528-469d-ad84-ae5b2b599f5b	741093
0aa47eb3-f669-436a-b6ea-f0bfd469ff19	x265
5a200957-4771-4e08-a15f-6c57197d3104	2048776
c2f52cca-001b-4873-84ac-f9bb69b01bec	x515
fd567724-8e77-4e75-861f-26b7608ea2b4	x134
99310134-03ef-420a-b6ba-93f02a9be236	x141
b733c3e6-7bf8-4ce6-83fc-bedb946f25a9	741093
3938c86b-04e5-4967-b4e4-c9c57a3bd24e	x702
1aba1801-36a1-456b-ae51-8ee61bbf6c09	x487
878e786b-88cc-4c12-9133-f53db75a24ea	x158
50f219f0-f183-4f21-a6dd-ac8a6625dbe7	696406
0498e8fc-15a7-4839-83d9-b4c6833f4943	x141
008d9c9a-3f82-4c14-b9ca-9b70949e0f07	741093
d8139415-ebba-47db-a14f-83076452bb09	x580
e96a3003-9d2a-40ba-bcc2-7657feef6f0f	574521
ebf77ad4-f51a-4976-b1f7-bab9394e4f7f	x141
b04f3d53-cc5d-4f35-b3a3-85c17ac4a799	758831
741266c9-8e7a-418b-a600-5f8842a3fec8	x141
9cd5ff51-da3c-4696-a8a5-2dab867b4f12	x668
940457b0-7978-4b4d-85c5-3fde717bcaf6	2048776
3d804c1a-febf-4171-b046-5a138d89018e	741093
7aa2c44f-cb9d-4b57-92f9-01b2254fbd3d	741093
5b9ffd41-0bc2-47cd-911c-41b3efc10dab	x861
a6b11f37-e6f3-42f4-8e95-a3a15ca88f25	x141
550aa01b-aadd-40c7-a1ba-820934e18b08	x515
97108fda-df5f-4734-a3f1-4cc1b79ae807	1392854
3750d4f8-531c-4a67-89b5-1399e9558b9f	x141
f151922d-190c-4b00-9d58-c312a2dbecc6	x141
cac7ded8-9f2c-4645-bbc8-acb9658eb269	x700
0c34a3a5-8c0f-4a20-a5b6-f145811c26bd	x134
c2027046-383b-4a86-b90d-df7cfe658085	x141
ea9469ec-77d7-459b-8c66-df44a7c4d1d2	x141
8984ecbf-76b6-4fbe-8f02-e5aed5bd060e	x724
2f5d1167-2d07-408b-b3e7-b0e96a3991d4	x141
fe52c7db-5e96-4f43-8123-0c3c31ef6b08	2048776
0b66eb31-e3a0-48f9-89af-779b9d7afafc	741093
fb703270-20c0-4d70-8e72-925089ff9d68	x223
6a2ed7a6-9d1f-4d35-a62f-87b0435e395d	x785
3d2a861c-ebc6-4cdd-8d11-c93978d58b77	x141
53e1edd9-bd6f-4174-bb4e-6da6e08234c6	x790
01aa5888-9c64-4e82-a86e-749bcf9e35f6	x515
6b6e4fdb-652b-4c87-b4a7-3737c5311329	x1
1c4c3437-8851-40a9-83fb-665917c8bc8d	x692
3e31bd7b-4aef-4673-ba59-480dca1e2896	x141
d9dd47db-86df-4171-b586-74a158f80c3c	x464
94f6fa98-b0bc-4e5f-9bf8-5cb063baab65	x515
21008578-6abb-425c-b650-411dd5665f52	x350
d544a762-039f-41a0-aa14-df9c7da97f38	x141
71120314-a21a-46a3-9491-3215ebc2acf9	x515
de591af0-5ce4-4fad-9494-1538874b6b22	x287
60a0b933-53b1-42d5-b3ba-c70dee199299	x196
ed5bc12e-2ad5-48d4-b3c1-dfe44777b831	x623
2dfd9624-5e81-4f06-9851-4933b1e3a6cb	x237
358ea978-23e0-4249-ab2b-876dbdc7177c	741093
89decb0d-a12e-4334-8a66-2f5bac51530b	x154
6af518c2-6679-4142-86c0-705edaa9a482	741093
d791d78b-5a63-49a3-b8f0-71b90df5c58e	x141
027a6214-91ce-4ee3-86ab-f320371ab8b5	x831
4d69207f-d902-4192-ba8a-0f7e9cfb589f	x141
dede91f1-e3ee-4af3-9d74-41b1a03c6384	x478
f27863ad-4ff7-4e7f-9817-1b8cc64faa3a	x350
d8ea7662-ba5a-4ab7-b64b-37fe689c38c9	x141
608be506-6517-41b4-b566-07c7dc08687f	741093
c6377f94-e905-45d0-9442-d9a60f2a0ee8	741093
c9e830e6-cad6-4f44-a050-f0380feb5117	x340
5d3b2cce-a270-4ecb-a878-83f4ca2c2bc9	x1
fd37ecf9-a0a3-4e1e-b87f-424faa8fb9c3	741093
56054a0a-8dcb-4aa4-948f-6fcb97d1922c	x192
4ea133e7-c8ad-4e3b-b874-5aac06a90634	2048776
b1e197f4-18bf-4699-8a28-261d271ed036	745156
f9a043a3-4b3f-4130-889a-ecfae07d58ed	741093
b0db1b52-4f1e-4426-b82f-db62c6fe9353	x258
5cbafc62-f211-438f-925c-e3e7ab98b048	x762
047f682c-27a9-429e-9a01-29523237919f	x660
a262a2e0-7b1c-4190-a139-c0536f33dc0a	x490
57e91da1-a859-4781-a94a-273314d4893c	x141
9b996d92-0099-41c2-9e26-a6c76c497003	x126
b285a039-3696-44e7-aefa-0d26ff6721ff	x404
7e84a2cf-a6ec-4a62-aa33-d4c3db4d2876	x141
f6436989-8c3d-4430-a100-73740a2ef9f3	741093
7a41351b-fc96-46c0-9297-f7b4054f9d09	x141
d5642e4f-6361-4298-800b-7fecbe817904	x308
c091f07b-64d2-4e26-916d-b7f0d5bef356	x311
b280d030-b90b-4fc9-98b1-dc3f9e0e9a26	x784
2e5e947e-030c-4376-9c8d-d07a0ba232e8	x141
8148e7bb-fa5b-47d1-a022-71a9b8dd86c5	x150
c0886e9d-b85e-4164-b500-d8441bf8dff3	x668
fe83d58d-878a-4f22-8454-b13a151d45f3	741093
05d072b0-2cd3-4339-b306-252c160cd16c	x515
abbb09f7-2b19-4947-87d3-1195b5bccf69	741093
e2fffded-d4aa-47b7-aaf0-b73bd0cf6c61	x141
e9675ab0-784b-4a41-b7a9-ed11a0c1e797	x141
e3cdb56b-3947-4664-a5bb-634b738910c2	741093
8f45a3d7-d189-4b98-a805-1cf2606110c1	x212
c38b2e33-0797-4e68-a308-4cc82911b836	741093
620781a9-6dc5-4758-be21-9f27aa052dd1	2048776
10c21cea-5fe7-44c4-a9f8-e9a2328694fe	741093
fa8afadb-8cd1-4d01-a30e-7cdcda8029a7	x134
421e4dd8-4486-4595-b330-0eb97816830d	x301
afdf4656-57a3-4758-8101-5165bfea785c	x141
b3eb4db6-2718-4e71-8242-7c0116086ad4	x751
ee7dcb42-2b0e-4ae8-9db4-24d0fcc3441b	741093
df32242a-b7f5-4ac0-b357-17f7d35fa75e	741093
88bc2e51-62a2-4165-88c3-743853fe3c6d	741093
b98579fb-5fb7-4e0b-8ff3-7739117d2f76	x299
59f76ca0-28ca-42a9-9787-6f64e1257d8f	x713
08b0bed9-cc7d-475d-88f7-21d17bd0a57a	x515
54276025-e55b-47d1-9f04-5bc013f3fc07	2048776
54ae37c0-0dc7-4671-b97e-707edd5b756c	741093
cb03bce6-1fb1-478f-9446-4827933c6485	x68
cb367ba7-8aec-4861-ab9a-96c6c2d3197c	x731
255a1723-6c41-4a95-8db7-f9f11de221cf	x226
2b169a51-68ad-4c5a-ac6b-e0532843ab71	741093
c61ec259-bb07-4d47-83a5-2b5bd088933b	x141
7c1aced5-c896-4740-978b-6c0db996c9f0	x696
466c013a-2473-4397-9e0b-34cfcf58b3f8	x572
337919dc-640b-478e-93e1-3a59dad6e0c0	741093
8a0f8759-a518-4ae3-8598-c4e9e45723f7	x390
500d4101-68da-4f72-8bc2-44c56ea55368	1392854
c8f1f060-094c-4660-8d41-a71aff4122e3	x837
5de93d2c-5220-44e8-bda8-f5aa4a49a7d0	x265
c9bf50c9-68e7-4c43-bc2d-5fc608291e97	1048689
c2f2ca77-4268-42f6-b133-eb720e616e50	x350
eb18d5e4-5d6f-4980-a89d-5a5d15e62efa	x313
b9b2cb19-fcb3-42ed-b0a0-686bb57b0fd8	x141
6f2474b9-e0c3-494d-831b-77f4e327afbb	x141
94337952-f9de-4d19-a05b-e812770807fa	x141
1c491bd3-61a0-4a36-958e-713c088c73b9	574521
058d2f15-7f0c-4648-a22f-b81206068cff	x515
770287f7-07f7-4a4c-aeb5-75319b5c75d2	x333
c3a806f8-dac2-482f-89ec-520f705d31bd	2048776
5f8034e1-4859-40d5-84fc-676cb8b00ba3	741093
4b9c5b5c-4da2-47f0-9f4e-001dd5bbd4e5	741093
7da53e62-bc06-4288-b3c5-4364e17d02b5	x626
d7a80d10-0e21-4ed3-9a29-83bdf1fec52f	x826
64ada083-ab0c-4ff5-9bd4-6445db3cf09e	x265
aa82c015-e735-4c42-8d78-c6a8e0f16f8f	741093
65fa58ed-56b3-4f10-accc-6c51bfd2d351	x464
a26bd204-90a0-432c-9ef1-d945cf5dd627	x154
3c85491c-0ae6-4c99-8ad4-e8d05757ace1	x308
07559c73-c8eb-4404-965b-8a5531197140	2048779
27e1c224-096c-49db-9725-abbd9042ca34	741093
f6f86a3d-3b6e-4dce-8506-443d54fd99a8	x141
2dc096fb-b306-40f8-bbe2-8d8b92ed8575	x87
810a5f22-a948-4f06-8405-eb1207052d75	2048776
e3c92b0f-f966-46cf-9e4d-8d5d93b11c0f	x107
ebd01097-caff-4228-b31e-9c079afd7572	x515
85f4d390-6b08-442a-81bd-f80b7b239681	741093
99098084-8c22-43aa-8470-cd8dc094fbc9	x310
d1991ff4-8e20-4fc0-a84e-ad3c77c51beb	741093
1fa888b5-128e-498b-96c6-cd1c898837f2	x141
8592e606-77d2-437c-a5e1-7d6dff894b4f	741093
49545832-05e4-46dc-8c36-7733e495cb10	x784
e8d40d81-b0a9-4a82-9629-883138df8991	x317
e94f3a24-6bea-4474-9783-f13b8cfdd9b0	x333
79f40fd1-ea5d-40f5-91a0-116fcd1b9d41	x141
fb66f161-21d5-434c-8cfb-018f2bb19e25	x448
cff52099-72b2-4ca6-8fea-07a08aea4d80	741093
18908b93-a6e5-4692-b370-3ee4755ce791	741093
2f96688e-7fe0-4bf1-b785-81aa80217e13	x301
70bce348-a06a-4aee-9f03-2e9a0a46e34f	741093
ab523bf5-b622-4813-90a0-b835bde943e4	x134
a730867e-2eb8-4ebb-8b12-8d2071395aaf	745156
4dab8dcb-a764-4d23-bb3c-8904b12a15ac	741093
c1d6cdda-b6d2-410c-b6bf-3647fe515628	x352
613b90a9-0bc1-4d76-9d8c-780fd08c617f	x141
65c1cdf6-55ba-4972-b18a-b4eb6ad35049	x141
78d45b7c-5c91-47c0-bf53-5c669db25894	x154
5504455b-a0a8-4bb0-8838-22b18080bd87	x668
cf773712-c96c-41ea-85d6-78658bbb3062	x386
59266996-b9bc-41c3-94a6-f928731faf8a	x115
a481072f-9a23-4b2e-a727-f5dc57642952	x308
93b26695-867f-4041-863d-8d0003549efa	x668
91633c43-4d59-4d06-8f0b-8fdd094edb33	x141
0599b1a7-d9a2-463f-af75-9b35e9cd7732	x768
367ce1cd-7a2f-40fe-92ee-abfc04509dfe	741093
9e2f65ef-4da6-4f19-8ea3-bdf709d4bbb5	741093
cb78f75f-842d-4ff8-94ab-1b7ba0d34f9d	x789
110688b5-c912-4bfe-bd43-c0db40fcd3bd	x368
e2b49a1e-c568-4173-adea-b7a01fec3764	x169
91a898d1-f991-49c0-a97f-4ccb3eb8f616	x660
f7191371-dffb-4a18-ba0f-9ed3e8734ee8	x515
e46e2c99-7eb9-4c23-9f55-4bca11bc7cc9	x696
07ea9afc-6d2f-4d2b-9397-9373465aa56a	x226
e45bfef1-116c-4749-9f83-3f964ca708a7	x660
574fcabd-feaf-41b3-b11e-4aa73887345b	x789
f9a7cb87-6507-4530-835a-769f31bc17b5	x820
935526d8-f9ef-4cda-bbda-db23e821a8db	x340
7fc79738-568d-4e91-88d0-c7f06c7e66b7	x283
61e6d087-1e72-4e8e-bbab-792d1ce9f9de	741093
80e7c8f8-e143-441e-aae3-6afba9e4a890	x141
abda08a1-ddad-41d9-959f-c4e91b5e383e	741093
37edb3c6-f5b9-4b65-acfb-1fea76b071bb	x861
6a058a79-958e-4c33-944b-00576a1ba38a	x141
4882aa55-0bc1-430c-bbaa-2bc049df4e5f	741093
01968d35-f414-4186-bec8-81c6f7300295	x141
dedb0c57-a578-4846-b632-17e6b83f4fad	574521
7666c504-582b-4005-9214-a15476f003cf	x641
9b7f3539-7d2c-45cd-ba6e-7ce31911d5bd	x141
71a340f0-402c-475a-a335-61fefee60079	x499
15ed7bd3-0eda-4cfe-abb1-ad576853cc56	x141
dc9cfa98-bb5e-4407-aa05-09aa85d85320	x584
995e7807-18c9-4b4e-842d-09cc4f4253eb	x478
7367bdde-e4e2-4625-8d77-c80b70819cbe	741093
b4136bf2-f64b-41f7-a2fd-8ee2da3df38e	x335
008fc881-0088-47f7-849c-a517695901ef	x150
deb6b213-3588-4eff-a6f3-b6ba41fb2836	x141
f9c37c96-99a1-42bc-982c-783c61a88739	x134
56a92733-2513-4c2d-a442-41110f621416	x312
c3c92624-f4ec-425a-a7c2-04b055e5fd3c	741093
47287139-929f-43bb-b2ae-a14b4831f84e	x141
26bde6ba-8a64-4503-97cb-a34f42151396	741093
f44584bd-8546-484f-b16d-1008679fd723	x311
7d5982ad-cbb2-4279-9afa-a1c4fc44d056	741093
9079879c-66f1-4c33-923a-1730937a5989	741093
c499b43b-30f9-4831-9aee-7226100533e8	x141
08558267-8ed7-4adf-8837-43312bd38a4d	741093
8c322134-9889-44e1-b783-49e79f2d8293	741093
c22fc76c-db24-474d-9fac-5af6fbab750c	x550
ebf8b3bc-a6de-4937-8c58-d482fa90e134	1055534
480cf689-0137-4179-bd7e-3a4548b4bdfa	x688
16077061-3ab8-4aa0-950b-7f8ddb64ef51	x237
986091b2-cd6f-49ae-8061-f7c87e1b1e77	741093
bc3481ff-831b-4cd6-9f32-fc8fc742f8bc	x258
1d01bb85-858b-4762-8bdc-27f4447b47c3	x350
da0547d3-12d5-4b0b-a268-fe6827f9638f	x386
2d8231c1-f099-49cf-ab29-3c361fed546d	x549
40a9e280-5b10-4c64-b5b5-04a7d34a77d6	x141
f484580d-9bae-4780-871e-c5d27600a183	x464
1ee85dd0-9a02-4c44-a125-23533ab6ee22	x497
eb1ab0d6-2dde-4037-9481-37deeefa4256	x141
dc97266f-9963-40dd-a778-adbaf487edd3	x760
3729d228-b1b6-461f-a947-2b5166c62be9	x141
c1f146f5-0989-408c-9b1f-09123f2e1f76	x141
533c2983-8982-402a-9b1a-052d3bcd60d3	x749
e0010935-75ba-46bc-ab02-ba117cf574fa	x141
ed34d16a-4573-43fa-b1cc-fb463e95635d	x746
cfa5168d-4c15-457b-a291-bc77ffe42a89	x141
a65f2445-eaa6-49d2-98b5-254b2e6fb37f	2048776
d666c402-02e9-45ef-9ab3-2693c3eecb8e	741093
00b19e2d-13d5-4697-9519-3de0bb0273d9	x2
02a3fc89-bd53-48db-8490-d00ffd5591f7	x141
9a37c73e-5d8f-465d-a83c-91675b689c73	x141
[truncated: 170,819 more rows]
